# Supplementary material for: Prognostic value of the lactate-albumin ratio in trauma: A comparison with shock index and injury severity score
Source: PLoS One. 2025 Jul 1;20(7):e0326367. doi: 10.1371/journal.pone.0326367 (PMC12212560; doi:10.1371/journal.pone.0326367)
Supplement: S1 Data — (XLSX) [file pone.0326367.s001.xlsx]

## Sheet: Trauma_Patient_2016 to 2022
No.	Year	Sex	Age	Trauma Types	[SI]	Mental status	SBP	DBP	Heart rate	Respiratoey rate	GCS(Eye)	GCS(Verbal)	GCS(Motor)	GCS(Total)	RTS	Ps	Transfusion status (yes=1)	Massive trasfusion (Yes=1)	Transfusion volume within 4 hours of arrival (RBCs)	Transfusion volume within 24 hours of arrival (RBCs)	Final ISS	Mortality (Yes=1)	Mortality within 24 hours (Yes=1)	[PT INR]	[aPTT time]	[Hemoglobin]	[Platelet]	[Lactic/Albumin]	[Lactic acid]	[Albumin]	[AST]	[Creatinine]
1	2022	M	80-89	Fall down	0.346667	P	150	90	52	17	1	2	1	4	9	0.6018	1	0	0	4	25	1	1	1.17	27.3	13.9	106	0.672646	1.5	2.23	16	0.65
2	2022	M	50-59	TA	0.936364	V	110	70	103	22	3	5	6	14	12	0.9936	1	0	0	1	11	0	0	1.08	25.9	14.3	172	0.623306	2.3	3.69	492	0.52
3	2022	M	30-39	TA	0.761538	A	130	80	99	20	4	5	6	15	12	0.9936	1	0	2	0	11	0	0	0.98	26.0	17.0	338	0.487288	2.3	4.72	343	0.66
4	2022	M	50-59	Fall down	0.971429	U	70	40	68	20	1	9	1	-1	99999	0.0654	1	0	2	0	45	1	0	1.46	35.6	12.9	124	0.468227	1.4	2.99	150	1.15
5	2022	M	50-59	TA	1.94	A	50	-1	97	16	4	5	6	15	10	0.9721	1	0	2	0	19	0	0	1.26	26.3	10.5	348	0.569106	2.1	3.69	83	1.10
6	2022	M	30-39	Fall down	1.18	P	100	60	118	26	1	9	4	-1	99999	0.8364	0	0	0	0	38	0	0	1.12	23.6	12.9	372	1.58621	6.9	4.35	45	0.75
7	2022	F	50-59	Penetrating	1.25	A	100	60	125	20	4	5	6	15	12	0.9925	1	0	1	0	13	0	0	1.18	19.9	13.6	261	2.11196	8.3	3.93	43	0.86
8	2022	M	30-39	TA	0.983333	A	120	80	118	20	4	5	6	15	12	0.9869	0	0	0	0	20	0	0	1.38	134.4	13.3	226	1.20907	4.8	3.97	337	0.87
9	2022	M	20-29	TA	0.890909	A	110	70	98	20	4	5	6	15	12	0.9941	0	0	0	0	10	0	0	1.04	24.8	17.7	294	0.487805	2.2	4.51	55	0.88
10	2022	F	80-89	Fall down	0.65	A	160	100	104	18	4	5	6	15	12	0.9271	1	0	2	0	22	0	0	1.03	23.1	7.1	147	1.22807	4.9	3.99	37	0.86
11	2022	M	10-19	Fall down	1.1375	A	80	40	91	16	4	5	6	15	11	0.9602	1	0	1	2	29	0	0	1.15	21.7	11.2	304	0.794872	3.1	3.90	95	1.10
12	2022	F	80-89	TA	1.0125	A	80	40	81	16	4	5	6	15	11	0.9698	1	0	3	1	5	0	0	1.18	26.5	10.9	138	0.917722	2.9	3.16	22	1.42
13	2022	F	40-49	Slip down	0.78	A	100	60	78	17	4	5	6	15	12	0.9847	1	0	1	1	22	0	0	1.20	24.2	13.3	129	0.532544	1.8	3.38	148	0.59
14	2022	M	20-29	TA	0.793333	V	150	100	119	22	3	4	6	13	12	0.996	0	0	0	0	5	0	0	0.95	23.1	17.3	350	0.579399	2.7	4.66	290	0.83
15	2022	M	50-59	Object blunt	0.657143	A	140	80	92	20	4	5	6	15	12	0.9963	1	0	1	1	4	0	0	1.05	24.2	14.3	133	0.4662	2.0	4.29	30	0.80
16	2022	M	80-89	TA	0.64	A	100	60	64	15	4	5	6	15	12	0.9728	1	0	1	0	9	0	0	1.10	25.5	12.2	169	0.291777	1.1	3.77	29	1.29
17	2022	M	40-49	TA	1.13333	P	90	60	102	15	2	3	5	10	11	0.9848	0	0	0	0	14	0	0	0.91	21.8	16.3	338	0.617577	2.6	4.21	94	1.02
18	2022	M	60-69	Penetrating	0.593333	A	150	90	89	20	4	5	6	15	12	0.9854	1	0	1	0	1	0	0	1.02	24.0	17.0	252	0.298805	1.5	5.02	38	1.03
19	2022	M	60-69	TA	0.558824	A	170	100	95	18	4	5	6	15	12	0.963	0	0	0	0	13	0	0	1.09	23.6	17.0	254	0.26699	1.1	4.12	191	0.93
20	2022	M	60-69	TA	1.7	U	60	-1	102	-1	1	9	1	-1	99999	0.3842	0	0	0	0	17	1	1	1.24	22.2	10.9	205	0.560224	2.0	3.57	44	0.92
21	2022	M	60-69	TA	1.34444	P	90	60	121	23	1	2	3	6	10	0.7828	0	0	0	0	22	0	0	0.97	25.1	14.6	234	0.812808	3.3	4.06	103	1.02
22	2022	M	60-69	Slip down	1.34444	U	90	60	121	17	1	1	1	3	8	0.3692	1	0	3	0	29	1	1	1.27	28.6	16.7	185	0.918367	3.6	3.92	54	0.90
23	2022	F	70-79	Fall down	0.341176	V	170	90	58	18	3	4	6	13	12	0.9093	0	0	0	0	25	0	0	0.96	22.5	12.9	148	0.450237	1.9	4.22	25	0.55
24	2022	F	60-69	TA	1.21	V	100	60	121	23	3	5	6	14	12	0.9459	1	0	7	1	18	0	0	1.06	21.2	11.6	#N/A	1.76301	6.1	3.46	46	0.87
25	2022	M	50-59	TA	0.975	A	120	80	117	20	4	5	6	15	12	0.9888	1	0	2	0	18	0	0	1.14	21.8	11.6	180	0.529595	1.7	3.21	31	0.83
26	2022	M	20-29	TA	1.15294	A	85	40	98	24	4	5	6	15	11	0.9816	1	0	1	0	19	0	0	1.03	23.1	16.7	280	0.916905	3.2	3.49	223	0.76
27	2022	M	20-29	TA	0.575	A	160	100	92	20	4	5	6	15	12	0.9971	0	0	0	0	1	0	0	0.90	25.3	17.7	232	0.333333	1.4	4.20	47	0.79
28	2022	F	50-59	TA	1.07143	P	70	-1	75	23	1	9	4	-1	99999	0.3907	1	1	11	5	33	0	0	1.43	37.7	7.5	144	1.31004	3.0	2.29	41	0.57
29	2022	F	30-39	TA	0.76	A	100	60	76	15	4	5	6	15	12	0.9963	0	0	0	0	4	0	0	1.18	25.4	14.3	280	0.966921	3.8	3.93	56	0.66
30	2022	F	60-69	Fall down	-136	U	-1	-1	136	24	1	1	1	3	99999	0.0495	1	1	13	22	38	0	0	1.79	85.7	7.8	295	6.73797	12.6	1.87	110	0.67
31	2022	M	60-69	TA	1.4	U	70	40	98	22	1	1	1	3	6	0.1998	1	0	2	0	29	0	0	1.10	28.5	15.0	220	1.20448	4.3	3.57	176	0.79
32	2022	M	40-49	Fall down	0.657143	A	140	90	92	28	4	5	6	15	12	0.9949	0	0	0	0	8	0	0	1.00	21.9	16.7	201	0.405728	1.7	4.19	26	0.97
33	2022	M	70-79	Object blunt	1.78571	A	70	40	125	22	4	5	6	15	10	0.7568	1	1	25	14	29	0	0	1.37	31.3	9.9	216	1.84713	5.8	3.14	36	1.48
34	2022	M	60-69	Object blunt	0.85	P	100	60	85	18	1	9	4	-1	99999	0.7546	1	0	0	1	24	0	0	1.12	26.1	11.6	140	0.566038	2.1	3.71	48	0.80
35	2022	M	70-79	Slip down	1.12	P	100	60	112	20	1	1	3	5	9	0.6018	1	0	0	0	25	0	0	0.99	23.0	17.3	163	0.651163	2.8	4.30	42	0.64
36	2022	M	30-39	TA	-113	V	-1	-1	113	19	3	4	6	13	99999	0.8065	1	0	6	0	35	0	0	1.18	22.4	14.6	310	2.82609	10.4	3.68	1362	1.76
37	2022	M	40-49	TA	0.763636	V	110	70	84	18	4	4	6	14	12	0.9847	1	0	0	2	22	0	0	0.99	23.1	16.7	417	0.614251	2.5	4.07	71	0.80
38	2022	F	50-59	TA	1.75	V	60	-1	105	20	3	5	6	14	10	0.9174	1	1	5	10	13	0	0	1.08	20.8	11.2	310	1.46667	5.5	3.75	65	1.44
39	2022	M	30-39	TA	2.14286	P	70	40	150	24	2	1	4	7	8	0.8861	1	0	2	0	22	0	0	1.14	25.4	14.3	211	2.19219	7.3	3.33	170	1.39
40	2022	M	40-49	Object blunt	0.78	A	100	60	78	18	4	5	6	15	12	0.9879	1	0	2	1	19	0	0	0.98	24.9	13.6	303	0.536585	2.2	4.10	64	0.95
41	2022	M	20-29	TA	0.861538	A	130	80	112	26	4	5	6	15	12	0.9897	0	0	0	0	17	0	0	1.01	24.0	17.7	290	0.359408	1.7	4.73	373	1.04
42	2022	M	30-39	TA	1.3	P	80	50	104	24	2	2	4	8	9	0.6917	1	0	4	1	43	0	0	1.06	23.4	12.2	421	0.512249	2.3	4.49	87	1.31
43	2022	M	50-59	TA	0.376923	A	130	90	49	15	4	5	6	15	12	0.9728	1	0	0	0	9	0	0	1.36	26.0	14.3	22	0.474576	1.4	2.95	35	0.70
44	2022	F	80-89	Fall down	0.52	P	150	100	78	22	2	2	5	9	11	0.8422	0	0	0	0	25	0	0	1.03	23.4	15.6	234	0.325	1.3	4.00	30	0.85
45	2022	M	50-59	TA	1.10909	U	110	60	122	-1	1	9	1	-1	99999	0.8326	1	0	0	2	22	0	0	1.33	24.5	12.9	129	1.80064	5.6	3.11	57	0.90
46	2022	M	80-89	TA	0.909091	A	110	60	100	30	4	4	6	14	11	0.9412	1	0	3	3	19	0	0	1.05	22.7	12.6	183	0.463215	1.7	3.67	50	1.04
47	2022	M	50-59	Fall down	0.646667	V	150	90	97	28	3	5	6	14	12	0.9897	1	0	5	0	17	0	0	1.18	25.1	15.6	150	1.41066	4.5	3.19	418	1.15
48	2022	M	60-69	TA	0.488889	P	180	100	88	17	1	3	5	9	11	0.7229	1	0	5	3	34	0	0	1.34	29.6	16.7	145	0.789474	2.7	3.42	97	0.94
49	2022	M	40-49	Slip down	0.746667	A	150	100	112	18	4	5	6	15	12	0.9869	0	0	0	0	20	0	0	1.03	27.5	19.4	363	0.541045	2.9	5.36	27	0.68
50	2022	M	30-39	Object blunt	0.977778	A	90	60	88	18	4	5	6	15	12	0.9925	0	0	0	0	13	0	0	1.10	22.5	19.0	281	3.025	12.1	4.00	38	1.09
51	2022	F	30-39	Penetrating	1.32	A	100	60	132	18	4	5	6	15	12	0.9918	1	0	2	0	14	0	0	1.18	24.7	12.6	269	2.09581	7.0	3.34	15	0.44
52	2022	F	20-29	TA	1.36667	A	90	60	123	20	4	5	6	15	12	0.9807	1	1	6	5	25	0	0	1.05	21.7	10.5	248	0.627907	2.7	4.30	20	1.20
53	2022	M	20-29	Etc	0.78	V	100	60	78	18	1	2	6	9	11	0.9822	1	1	11	6	16	0	0	1.07	22.0	13.6	261	0.555556	2.0	3.60	25	0.78
54	2022	M	50-59	TA	0.772727	U	110	70	85	22	1	9	1	-1	99999	0.6293	1	0	6	1	36	1	0	1.24	41.0	11.6	169	3.70787	6.6	1.78	84	0.57
55	2022	F	20-29	Fall down	-88	U	-1	-1	88	22	1	1	1	3	99999	0.0137	1	0	5	1	75	0	0	1.28	26.8	12.2	344	2.63014	9.6	3.65	225	1.04
56	2022	M	70-79	TA	0.54	V	100	60	54	19	3	5	6	14	12	0.9156	1	0	1	0	24	0	0	1.11	27.5	13.3	119	0.167131	0.6	3.59	81	1.17
57	2022	F	60-69	Fall down	1.3875	U	80	40	111	21	1	1	3	5	8	0.062	1	1	15	0	59	1	0	1.62	54.2	9.5	154	3.78723	8.9	2.35	36	0.61
58	2022	M	60-69	Slip down	0.775	V	120	80	93	21	3	4	6	13	12	0.9535	0	0	0	0	16	0	0	1.10	25.9	17.3	214	0.673317	2.7	4.01	21	1.02
59	2022	M	60-69	Penetrating	0.677778	A	90	60	61	17	4	5	6	15	12	0.9801	0	0	0	0	5	0	0	1.15	30.4	14.3	236	1.54062	5.5	3.57	37	1.43
60	2022	M	20-29	TA	0.676923	A	130	80	88	17	3	5	6	14	12	0.9897	0	0	0	0	17	0	0	1.05	23.6	17.7	275	0.38961	1.8	4.62	92	0.98
61	2022	M	20-29	Fall down	1.175	A	80	50	94	17	4	5	6	15	11	0.9785	0	0	0	0	21	0	0	1.07	23.0	17.0	399	1.21032	6.1	5.04	58	1.23
62	2022	M	40-49	TA	0.522222	A	180	100	94	18	4	5	6	15	12	0.9888	0	0	0	0	18	0	0	1.06	24.9	14.6	173	0.559441	2.4	4.29	401	0.99
63	2022	M	70-79	Slip down	0.7	A	100	60	70	18	4	5	6	15	12	0.9728	1	0	2	4	9	0	0	#N/A	#N/A	8.2	206	0.414201	1.4	3.38	16	1.42
64	2022	F	80-89	TA	1.71667	U	60	-1	103	33	1	1	1	3	5	0.3014	1	0	6	0	22	1	0	1.10	30.8	10.5	#N/A	1.29278	3.4	2.63	60	0.74
65	2022	M	50-59	TA	1.17	A	100	60	117	25	4	5	6	15	12	0.9025	1	0	2	0	26	0	0	0.95	21.6	12.2	227	0.406321	1.8	4.43	42	1.16
66	2022	M	70-79	Fall down	0.576471	P	170	90	98	21	1	1	5	7	10	0.7396	0	0	0	0	25	1	1	1.03	20.4	12.9	161	1.40665	5.5	3.91	35	1.36
67	2022	M	60-69	TA	1.91667	P	60	-1	115	22	2	2	5	9	9	0.317	1	1	14	31	45	1	1	1.24	35.3	13.9	135	1.6285	6.4	3.93	157	1.08
68	2022	M	50-59	TA	1.25	P	80	40	100	16	1	9	4	-1	99999	0.9606	1	0	2	0	13	0	0	1.10	21.7	12.9	176	0.942857	3.3	3.50	127	0.67
69	2022	M	60-69	Fall down	0.48125	A	160	110	77	25	4	5	6	15	12	0.9323	0	0	0	0	21	0	0	1.03	22.8	15.6	167	0.899743	3.5	3.89	22	0.70
70	2022	M	60-69	Fall down	0.5	P	180	100	90	17	1	1	3	5	9	0.675	1	0	2	0	21	0	0	1.16	27.4	15.6	147	0.793319	3.8	4.79	64	0.77
71	2022	M	60-69	Object blunt	0.56875	A	160	100	91	18	4	5	6	15	12	0.9498	0	0	0	0	17	0	0	0.90	23.1	16.3	271	0.183066	0.8	4.37	22	0.85
72	2022	M	30-39	Fall down	0.9375	A	80	40	75	18	4	5	6	15	11	0.9916	1	0	1	0	9	0	0	1.18	25.1	18.0	256	0.87146	4.0	4.59	92	1.16
73	2022	M	80-89	Slip down	0.630769	A	130	70	82	19	4	5	6	15	12	0.9535	0	0	0	0	16	0	0	1.01	20.2	14.6	318	0.16055	0.7	4.36	18	0.78
74	2022	F	90-99	Slip down	0.58	A	150	90	87	20	4	5	6	15	12	0.9459	1	0	1	0	18	0	0	1.10	23.9	10.9	166	0.777778	2.8	3.60	16	1.48
75	2022	M	90-99	Fall down	0.507143	A	140	90	71	18	4	5	6	15	12	0.8794	1	0	0	1	29	1	1	1.06	26.0	15.6	121	0.379747	1.5	3.95	31	1.06
76	2022	F	40-49	TA	-88	V	-1	-1	88	28	3	3	5	11	99999	0.6361	1	1	14	13	38	0	0	1.44	32.1	8.2	193	2.1	6.3	3.00	139	1.46
77	2022	M	80-89	TA	0.642857	A	140	70	90	18	4	5	6	15	12	0.9271	1	0	0	0	22	0	0	1.26	27.1	12.2	125	2.09632	7.4	3.53	38	1.02
78	2022	F	70-79	TA	0.642105	P	190	100	122	18	1	1	2	4	9	0.6573	1	0	3	1	22	0	0	1.04	21.7	12.6	220	0.39604	1.6	4.04	189	0.68
79	2022	M	60-69	Slip down	0.672727	A	110	70	74	16	4	5	6	15	12	0.9498	0	0	0	0	17	0	0	1.03	22.3	15.6	188	0.101523	0.4	3.94	29	0.83
80	2022	F	30-39	TA	0.76	P	100	60	76	20	2	1	4	7	10	0.9809	0	0	0	0	9	0	0	1.02	26.8	13.6	218	0.222222	0.8	3.60	49	0.45
81	2022	F	40-49	Fall down	0.8	V	80	40	64	20	4	5	6	15	11	0.9768	1	0	2	1	22	0	0	1.33	28.7	14.3	225	0.956522	3.3	3.45	277	0.67
82	2022	F	80-89	Fall down	0.545	U	200	100	109	20	4	1	1	6	10	0.7396	1	0	6	3	25	1	0	1.15	27.6	13.6	109	1.94357	6.2	3.19	48	0.51
83	2022	M	60-69	TA	1.31429	A	70	40	92	22	4	4	6	14	10	0.6034	1	1	9	1	38	0	0	0.98	18.0	14.6	266	1.03982	4.7	4.52	26	1.10
84	2022	M	40-49	TA	0.653846	A	130	80	85	14	4	5	6	15	12	0.9971	0	0	0	0	1	0	0	0.97	26.2	19.7	298	0.70922	3.0	4.23	38	0.69
85	2022	F	40-49	Penetrating	2.08333	V	60	-1	125	45	3	3	5	11	8	0.9133	1	1	15	1	26	0	0	1.31	35.6	12.9	244	4.53172	15.0	3.31	366	1.02
86	2022	M	50-59	TA	0.564286	A	140	100	79	14	4	5	6	15	12	0.9801	0	0	0	0	5	0	0	1.13	28.8	19.0	214	0.784753	3.5	4.46	39	0.87
87	2022	M	60-69	Object blunt	0.563636	A	110	70	62	18	4	5	6	15	12	0.9093	0	0	0	0	25	0	0	1.15	23.8	15.0	182	0.233766	0.9	3.85	32	1.08
88	2022	F	60-69	TA	0.55	V	180	100	99	18	3	4	6	13	12	0.9498	1	0	0	2	17	0	0	1.05	21.5	13.6	255	0.347222	1.5	4.32	45	0.58
89	2022	M	70-79	TA	0.821429	A	140	90	115	20	4	5	6	15	12	0.9093	1	0	0	5	25	1	0	1.27	28.1	14.6	75	1.23249	4.4	3.57	60	5.48
90	2022	M	60-69	Fall down	0.6	A	160	100	96	22	4	5	6	15	12	0.8415	0	0	0	0	33	0	0	1.15	24.5	15.6	120	0.523691	2.1	4.01	39	1.04
91	2022	M	50-59	TA	1.31111	A	90	60	118	19	4	5	6	15	12	0.9918	1	0	2	0	14	0	0	0.94	23.0	14.3	235	1.31944	5.7	4.32	49	0.79
92	2022	M	70-79	Fall down	0.75	A	100	60	75	16	4	5	6	15	12	0.8953	1	0	1	1	27	0	0	1.22	26.5	12.9	154	1.19048	4.5	3.78	93	1.22
93	2022	M	60-69	TA	0.681818	A	110	70	75	15	4	5	6	15	12	0.1584	0	0	0	0	75	0	0	1.07	21.9	13.6	206	0.327869	1.2	3.66	38	0.73
94	2022	M	40-49	Fall down	0.4375	P	160	100	70	16	1	3	4	8	10	0.9299	1	0	0	4	26	0	0	1.02	25.6	14.6	207	0.423729	2.0	4.72	35	0.56
95	2022	M	10-19	TA	0.59375	A	160	100	95	17	4	5	6	15	12	0.9791	1	0	0	0	26	0	0	0.99	26.0	17.0	289	0.386179	1.9	4.92	60	0.96
96	2022	M	40-49	Slip down	1.6	A	90	60	144	40	4	5	6	15	11	0.9846	1	0	2	4	22	0	0	1.34	26.7	11.2	199	1.44928	5.0	3.45	65	0.90
97	2022	M	60-69	TA	0.4875	A	160	100	78	18	4	5	6	15	12	0.9535	1	0	0	0	16	0	0	1.04	25.1	17.7	246	0.214286	0.9	4.20	29	0.85
98	2022	M	60-69	Slip down	0.83	A	100	60	83	18	4	5	6	15	12	0.9372	1	0	0	2	20	0	0	1.01	27.0	14.6	160	0.721649	2.8	3.88	36	0.59
99	2022	F	60-69	TA	0.78	A	100	60	78	18	4	5	6	15	12	0.9498	1	0	2	0	17	0	0	1.20	23.5	11.2	108	0.528053	1.6	3.03	34	0.57
100	2022	M	60-69	Slip down	0.578571	A	140	70	81	16	4	5	6	15	12	0.9728	0	0	0	0	9	0	0	1.23	27.0	15.6	195	1.19171	4.6	3.86	49	0.80
101	2022	M	40-49	TA	0.45	P	160	100	72	16	1	2	2	5	9	0.7313	1	0	0	0	38	0	0	1.03	22.2	17.3	327	0.439815	1.9	4.32	29	0.80
102	2022	M	20-29	TA	-112	U	-1	-1	112	16	1	1	1	3	99999	0.3323	1	1	23	11	30	1	1	1.72	85.0	17.7	314	6.37168	14.4	2.26	216	1.12
103	2022	F	30-39	Fall down	0.714286	A	140	90	100	16	4	5	6	15	12	0.9807	0	0	0	0	25	0	0	1.02	22.8	15.6	235	0.227273	1.1	4.84	30	0.60
104	2022	M	20-29	TA	0.583333	P	120	80	70	17	1	2	4	7	10	0.9671	1	0	1	0	16	0	0	1.05	29.8	14.6	354	0.55814	2.4	4.3	41	0.86
105	2022	M	20-29	TA	0.930769	P	130	80	121	22	1	1	4	6	10	0.9776	0	0	0	0	11	0	0	1.01	24.2	18.4	280	1.02083	4.9	4.80	31	0.88
106	2022	M	60-69	TA	1.92857	P	70	-1	135	24	1	1	4	6	8	0.5674	1	1	11	3	24	0	0	1.24	28.1	13.9	176	1.71429	6.0	3.50	46	0.85
107	2022	M	80-89	TA	0.53125	A	160	100	85	16	4	5	6	15	12	0.9728	0	0	0	0	9	0	0	1.18	23.9	10.9	127	0.909091	2.8	3.08	29	1.27
108	2022	F	80-89	TA	0.686667	U	150	100	103	20	1	1	1	3	8	0.4262	1	0	3	3	26	1	0	1.82	82.3	16.0	#N/A	1.26354	3.5	2.77	43	0.84
109	2022	M	20-29	TA	0.94	A	100	60	94	24	4	5	6	15	12	0.9945	0	0	0	0	9	0	0	0.97	25.9	18.4	253	0.354906	1.7	4.79	13	0.92
110	2022	M	50-59	TA	0.57	A	100	60	57	18	4	5	6	15	12	0.9271	1	0	1	0	22	0	0	1.09	23.6	17.0	277	0.757576	3.0	3.96	92	0.88
111	2022	F	70-79	TA	1.01111	A	90	60	91	21	4	5	6	15	12	0.8191	1	0	3	0	35	0	0	1.08	21.9	9.5	181	1.0101	3.0	2.97	49	1.18
112	2022	M	80-89	TA	0.97	A	100	60	97	20	4	5	6	15	12	0.963	1	0	1	3	13	0	0	1.09	23.0	12.9	129	0.440835	1.9	4.31	25	0.93
113	2022	M	60-69	Penetrating	0.84	A	100	70	84	20	4	5	6	15	12	0.9854	1	0	2	1	1	0	0	1.10	23.9	14.3	280	0.717593	3.1	4.32	15	1.01
114	2022	M	20-29	TA	0.5	A	130	80	65	15	4	5	6	15	12	0.9918	0	0	0	0	14	0	0	1.09	26.4	21.8	392	0.37694	1.7	4.51	39	1.03
115	2022	M	40-49	Object blunt	-35	U	-1	-1	35	14	1	1	1	3	99999	0.2817	1	0	8	1	33	1	1	1.55	42.4	10.2	203	5.57252	14.6	2.62	188	1.78
116	2022	F	20-29	Object blunt	0.633333	A	120	80	76	17	4	5	6	15	12	0.9905	1	0	2	0	16	0	0	1.04	25.5	15.0	269	0.44665	1.8	4.03	17	0.57
117	2022	F	70-79	TA	1.1	A	100	60	110	20	4	5	6	15	12	0.9657	1	0	0	3	12	0	0	1.06	26.4	14.6	293	0.404624	1.4	3.46	65	0.56
118	2022	M	60-69	Object blunt	1.31111	A	90	60	118	20	4	5	6	15	12	0.9459	1	0	2	4	18	0	0	0.97	24.2	18.4	224	0.505495	2.3	4.55	53	1.30
119	2022	M	70-79	TA	0.315789	V	190	100	60	16	3	5	6	14	12	0.8707	1	0	1	3	30	1	1	1.13	25.6	16.3	109	0.32419	1.3	4.01	27	0.92
120	2022	M	20-29	TA	0.878571	P	140	90	123	26	1	2	4	7	10	0.9396	0	0	0	0	24	0	0	0.91	22.8	0	277	0.921659	4.0	4.34	58	0.87
121	2022	M	70-79	Fall down	0.55	A	140	100	77	16	4	5	6	15	12	0.9156	1	0	0	0	24	0	0	0.98	24.8	14.6	158	0.714286	2.8	3.92	25	0.95
122	2022	M	40-49	Penetrating	1.8	A	60	-1	108	22	4	5	6	15	10	0.9907	1	0	2	1	5	0	0	1.10	22.9	14.6	196	2.49423	10.8	4.33	115	2.09
123	2022	M	50-59	TA	0.890909	A	110	70	98	20	4	5	6	15	12	0.996	0	0	0	0	5	0	0	1.03	23.7	16.3	209	0.277186	1.3	4.69	48	0.87
124	2022	M	40-49	TA	2.25	P	60	-1	135	34	2	2	5	9	8	0.9557	1	0	5	0	17	0	0	1.32	33.9	16.3	190	3.44828	12.0	3.48	1240	1.10
125	2022	F	30-39	Penetrating	0.9	A	120	80	108	20	4	5	6	15	12	0.9963	0	0	0	0	4	0	0	0.94	21.5	16.3	256	0.596708	2.9	4.86	28	0.51
126	2022	M	40-49	TA	0.4	P	120	80	48	18	2	3	4	9	11	0.9346	1	0	0	0	33	0	0	1.03	24.5	17.3	304	0.416667	1.9	4.56	37	0.73
127	2022	M	30-39	TA	0.676923	A	130	90	88	17	4	5	6	15	12	0.9897	0	0	0	0	17	0	0	0.96	23.0	17.0	308	0.340426	1.6	4.70	115	0.98
128	2022	M	80-89	Fall down	0.7	P	160	100	112	18	1	9	4	-1	99999	0.7396	1	0	7	2	25	1	1	1.28	31.8	10.2	203	1.22905	4.4	3.58	31	1.48
129	2022	F	80-89	Etc	1.54286	V	70	-1	108	20	3	2	6	11	9	0.8113	1	0	2	2	17	1	1	1.26	26.8	11.2	181	0.387812	1.4	3.61	44	0.81
130	2022	M	60-69	Penetrating	0.694444	V	180	100	125	16	4	4	6	14	12	0.9801	1	0	1	0	5	0	0	1.12	29.3	20.1	299	0.407125	1.6	3.93	19	0.79
131	2022	M	30-39	TA	0.64	P	150	80	96	22	2	2	4	8	10	0.9645	0	0	0	0	17	0	0	0.95	24.8	20.4	364	0.545073	2.6	4.77	63	0.78
132	2022	M	50-59	Object blunt	0.736364	P	110	70	81	22	1	3	4	8	10	0.9739	1	1	5	9	13	0	0	1.21	27.3	9.2	133	0.603448	2.1	3.48	21	6.98
133	2022	M	30-39	TA	1.22857	A	70	40	86	19	4	5	6	15	10	0.9649	1	0	2	1	22	0	0	1.22	23.9	15.0	328	1.43713	4.8	3.34	925	1.19
134	2022	M	50-59	Fall down	0.7	U	140	90	98	28	1	1	1	3	8	0.5916	1	0	4	0	38	1	0	1.41	60.8	0	130	2.96154	7.7	2.60	271	1.20
135	2022	F	80-89	Slip down	0.511111	U	180	100	92	20	1	1	1	3	8	0.4458	1	0	7	1	25	1	1	1.11	27.9	11.6	155	0.765432	3.1	4.05	39	1.22
136	2022	M	50-59	Etc	0.98	P	100	60	98	23	1	2	3	6	10	0.8364	1	0	2	0	38	0	0	1.17	22.8	12.9	194	1.50794	5.7	3.78	522	1.54
137	2022	M	40-49	TA	-111	U	-1	-1	111	23	1	9	1	-1	99999	0.4846	1	1	12	4	22	1	1	2.11	134.6	11.6	46	4.80874	8.8	1.83	23	0.99
138	2022	M	70-79	Fall down	1.8	A	60	-1	108	24	4	5	6	15	10	0.9578	1	0	2	1	4	0	0	1.35	25.4	10.9	274	1.56156	5.2	3.33	43	1.17
139	2022	M	30-39	Fall down	0.545455	A	110	70	60	18	4	5	6	15	12	0.9641	0	0	0	0	33	0	0	1.03	21.9	16.0	305	0.185185	0.8	4.32	38	0.80
140	2022	F	60-69	Penetrating	0.783333	A	120	80	94	18	4	5	6	15	12	0.9875	0	0			-1	0	0	1.00	23.6	15.0	190	0.556845	2.4	4.31	44	0.60
141	2022	M	50-59	TA	0.554545	A	110	70	61	16	4	5	6	15	12	0.9535	1	0	0	0	16	0	0	1.04	24.7	16.0	226	0.162791	0.7	4.30	29	0.80
142	2022	F	70-79	Slip down	0.42	A	150	100	63	16	4	5	6	15	12	0.9498	1	0	0	3	17	0	0	1.06	23.5	10.9	198	0.169903	0.7	4.12	30	0.95
143	2022	M	50-59	Slip down	0.4	P	140	80	56	22	4	1	3	8	10	0.9299	1	0	1	0	26	0	0	1.03	26.1	18.4	357	0.878049	3.6	4.10	30	0.85
144	2022	M	40-49	Slip down	1.75714	P	70	40	123	18	1	9	2	-1	99999	0.6856	1	1	9	22	38	0	0	2.78	65.2	7.8	165	5.7037	7.7	1.35	58	0.89
145	2022	M	30-39	TA	0.763636	A	110	70	84	20	4	5	6	15	12	0.9975	0	0			-1	0	0	1.03	26.9	16.7	276	0.381862	1.6	4.19	30	1.00
146	2022	F	90-99	TA	1.8	P	60	-1	108	22	2	2	4	8	8	0.5082	1	1	13	13	27	1	0	1.05	21.7	11.2	168	0.854701	3.0	3.51	108	1.07
147	2022	M	60-69	Fall down	0.578571	A	140	80	81	20	4	4	6	14	12	0.8953	0	0	0	0	27	0	0	1.01	24.1	13.9	180	0.633609	2.3	3.63	46	0.96
148	2022	M	20-29	TA	0.7	V	130	80	91	28	3	4	6	13	12	0.9847	1	0	0	8	22	0	0	1.09	23.9	18.4	214	0.419426	1.9	4.53	52	0.88
149	2022	M	60-69	TA	0.9	A	80	50	72	15	4	5	6	15	11	0.9401	1	0	1	2	14	0	0	1.24	27.0	10.2	169	0.200573	0.7	3.49	208	0.66
150	2022	M	50-59	TA	0.861538	A	130	80	112	22	4	5	6	15	12	0.9748	0	0	0	0	8	0	0	1.04	23.5	16.3	232	0.205479	0.9	4.38	20	0.89
151	2022	M	60-69	Fall down	0.911111	A	90	60	82	20	4	5	6	15	12	0.6715	1	1	13	0	45	0	0	1.25	25.2	13.3	243	1.12245	4.4	3.92	97	1.45
152	2022	M	40-49	TA	0.533333	U	180	100	96	16	1	1	1	3	8	0.7323	1	0	0	3	30	0	0	1.10	23.3	18.0	494	2.19178	6.4	2.92	27	0.93
153	2022	M	50-59	Etc	0.517647	P	170	100	88	18	1	2	4	7	10	0.9913	0	0			-1	0	0	1.31	28.1	14.6	164	0.481586	1.7	3.53	64	0.64
154	2022	M	70-79	TA	0.955556	A	90	60	86	17	4	5	6	15	12	0.9601	1	0	2	2	14	0	0	1.10	25.9	9.9	219	1.12219	4.5	4.01	71	1.39
155	2022	M	60-69	Fall down	0.955556	V	90	60	86	18	3	4	6	13	12	0.8794	1	0	2	0	29	0	0	1.31	26.8	16.0	163	0.477454	1.8	3.77	121	1.40
156	2022	M	60-69	Fall down	0.890909	A	110	70	98	19	4	5	6	15	12	0.9459	1	0	0	2	18	1	1	1.11	22.2	13.3	143	0.516304	1.9	3.68	52	0.68
157	2022	M	20-29	Fall down	2.07143	V	70	40	145	22	3	4	6	13	10	0.9942	0	0			-1	0	0	1.35	26.8	19.7	432	1.3806	7.4	5.36	66	1.55
158	2022	M	50-59	Fall down	0.638462	V	130	60	83	20	3	5	6	14	12	0.9869	0	0	0	0	20	0	0	1.03	21.6	#N/A	241	0.702948	3.1	4.41	35	0.92
159	2022	M	60-69	Slip down	0.657143	U	140	100	92	-1	1	9	1	-1	99999	0.216	1	0	1	0	38	0	0	1.24	24.8	#N/A	64	1.06157	5.0	4.71	78	0.68
160	2022	M	60-69	TA	0.55	U	200	100	110	18	1	9	1	-1	99999	0.0149	0	0	0	0	75	1	1	1.34	31.8	12.2	178	1.49091	4.1	2.75	294	1.00
161	2022	M	50-59	TA	0.5	U	150	90	75	15	1	1	1	3	8	0.6831	1	0	4	2	33	0	0	1.11	22.6	17.0	307	1.04803	4.8	4.58	237	1.01
162	2022	M	50-59	Fall down	0.85	A	100	60	85	15	4	5	6	15	12	0.9945	0	0	0	0	9	0	0	1.13	25.2	14.6	226	0.782123	2.8	3.58	45	1.10
163	2022	M	30-39	Object blunt	0.93	P	100	60	93	24	1	1	4	6	10	0.8364	1	0	1	2	38	0	0	1.13	25.3	16.3	281	3.31897	7.7	2.32	73	0.96
164	2022	F	10-19	TA	0.763636	A	110	70	84	16	4	5	6	15	12	0.9847	1	0	0	2	22	0	0	1.15	24.6	11.6	142	0.224719	1.0	4.45	29	0.51
165	2022	M	20-29	Penetrating	1.3125	A	80	40	105	26	4	5	6	15	11	0.9952	1	0	2	0	2	0	0	1.23	22.5	13.3	191	1.09195	3.8	3.48	15	0.72
166	2022	F	10-19	TA	1.14444	A	90	60	103	21	4	5	6	15	12	0.9847	0	0	0	0	22	0	0	1.15	24.6	11.6	142	0.224719	1.0	4.45	29	0.51
167	2022	M	10-19	TA	1.04545	A	110	70	115	18	4	5	6	15	12	0.9475	0	0	0	0	38	0	0	1.23	24.2	12.9	218	0.883117	3.4	3.85	358	0.74
168	2022	F	60-69	TA	1.67778	V	90	60	151	25	4	4	6	14	12	0.9498	1	0	2	2	17	0	0	1.20	24.5	10.2	133	1.14754	3.5	3.05	113	0.57
169	2022	M	70-79	Object blunt	0.571429	A	140	90	80	20	4	5	6	15	12	0.9816	0	0	0	0	4	0	0	0.98	19.7	13.3	210	0.133929	0.6	4.48	51	1.17
170	2022	M	40-49	Object blunt	0.492857	P	140	90	69	26	2	2	5	9	11	0.9643	1	0	7	1	25	0	0	1.24	26.6	16.3	112	0.514286	2.7	5.25	32	0.89
171	2022	M	40-49	TA	1.54286	P	70	-1	108	19	1	1	4	6	8	0.8861	1	1	9	1	22	0	0	1.13	31.9	9.9	72	0.512129	1.9	3.71	36	0.81
172	2022	M	10-19	TA	0.736364	A	110	70	81	15	4	5	6	15	12	0.9945	0	0	0	0	9	0	0	1.13	26.1	14.3	242	0.330189	1.4	4.24	81	0.84
173	2022	M	40-49	Fall down	0.75	V	80	50	60	20	4	5	6	15	11	0.9916	0	0	0	0	9	0	0	1.04	22.3	#N/A	314	0.656566	2.6	3.96	41	0.94
174	2022	M	50-59	TA	0.75	P	80	40	60	-1	1	9	3	-1	99999	0.7627	1	0	6	0	38	0	0	1.71	28.6	10.2	179	1.96581	4.6	2.34	132	1.31
175	2022	M	60-69	TA	0.641667	P	120	80	77	16	1	2	2	5	9	0.4056	1	1	9	3	35	1	0	1.21	32.2	13.6	182	1.51111	3.4	2.25	50	0.63
176	2022	M	40-49	TA	1.08333	V	120	80	130	17	3	9	6	-1	99999	0.9808	0	0	0	0	17	0	0	1.31	29.9	13.9	188	0.690608	2.5	3.62	74	1.92
177	2022	F	80-89	TA	0.9	P	80	40	72	21	1	1	2	4	8	0.5757	1	0	2	0	21	1	0	1.57	68.8	12.2	115	0.953678	3.5	3.67	45	0.98
178	2022	M	70-79	TA	0.65	A	80	40	52	16	4	5	6	15	11	0.7761	1	0	0	2	33	1	1	1.20	23.9	9.5	172	0.27027	0.8	2.96	41	0.75
179	2022	M	70-79	TA	0.845455	V	110	60	93	25	3	5	6	14	12	0.9657	0	0	0	0	12	0	0	1.15	24.0	11.6	158	1.42212	6.3	4.43	90	1.14
180	2022	M	70-79	Fall down	0.716667	V	120	80	86	16	3	1	4	8	10	0.9165	0	0	0	0	8	0	0	1.08	23.9	11.6	141	0.215633	0.8	3.71	91	0.80
181	2022	M	70-79	TA	0.66	A	100	60	66	18	4	5	6	15	12	0.9535	0	0	0	0	16	0	0	1.05	24.8	17.3	130	0.338266	1.6	4.73	32	0.75
182	2022	M	60-69	Slip down	0.809091	U	110	70	89	16	1	1	1	3	8	0.4458	1	0	0	1	25	0	0	1.07	23.7	16.3	163	1.01655	4.3	4.23	115	0.54
183	2022	M	60-69	Object blunt	1.225	A	80	40	98	12	4	5	6	15	11	0.9444	1	0	7	2	13	0	0	0.99	23.4	13.6	390	1.10294	4.5	4.08	27	0.85
184	2022	F	80-89	TA	0.5	P	180	100	90	22	1	1	3	5	9	0.5826	1	1	11	7	26	1	0	1.09	29.6	14.6	148	0.472637	1.9	4.02	48	0.83
185	2022	M	50-59	TA	1.88333	U	60	-1	113	30	1	9	1	-1	99999	0.3796	1	1	15	1	38	1	1	1.46	45.1	11.6	84	3.87097	10.8	2.79	343	1.08
186	2022	F	40-49	Fall down	0.690909	V	110	70	76	18	3	4	6	13	12	0.9897	0	0	0	0	17	0	0	1.08	25.9	12.9	249	0.825472	3.5	4.24	109	0.44
187	2022	F	90-99	Slip down	0.818182	A	110	70	90	16	4	5	6	15	12	0.9657	1	0	2	0	12	1	1	1.26	31.4	8.2	64	0.278552	1.0	3.59	27	1.32
188	2022	M	40-49	TA	0.746154	P	130	80	97	18	2	2	5	9	11	0.9242	0	0	0	0	35	0	0	1.04	23.1	13.9	200	0.716049	2.9	4.05	57	0.91
189	2022	M	50-59	Penetrating	1.375	A	80	40	110	22	4	5	6	15	11	0.9855	1	0	1	5	16	0	0	1.03	21.5	16.0	237	0.796253	3.4	4.27	18	0.92
190	2022	M	50-59	TA	0.76	A	100	60	76	17	4	5	6	15	12	0.9535	0	0	0	0	16	0	0	1.04	26.4	17.7	199	0.59633	2.6	4.36	42	0.72
191	2022	M	50-59	Fall down	1.04	P	100	60	104	24	1	1	5	7	10	0.9616	0	0	0	0	18	0	0	1.00	25.4	16.3	229	0.970874	4.0	4.12	30	0.53
192	2022	F	70-79	TA	0.833333	A	120	70	100	23	4	5	6	15	12	0.9271	0	0	0	0	22	0	0	1.01	23.7	13.6	230	0.519481	2.0	3.85	103	0.70
193	2022	M	60-69	TA	0.9875	A	80	50	79	30	4	5	6	15	10	0.7744	1	0	2	0	33	0	0	1.13	23.7	16.3	295	1.33523	4.7	3.52	225	0.96
194	2022	M	50-59	Fall down	0.64	P	150	100	96	17	2	9	4	-1	99999	0.9553	0	0	0	0	20	0	0	1.03	26.7	14.6	230	1.38393	6.2	4.48	80	0.89
195	2022	F	70-79	TA	0.525	A	160	100	84	16	4	5	6	15	12	0.6715	1	0	0	1	45	1	0	1.27	29.6	12.6	40	1.7037	6.9	4.05	2227	1.19
196	2022	M	60-69	Slip down	0.4	A	180	100	72	16	4	5	6	15	12	0.9498	0	0	0	0	17	0	0	1.08	24.8	14.6	254	0.131291	0.6	4.57	55	0.85
197	2022	M	60-69	TA	0.866667	A	120	80	104	18	4	5	6	15	12	0.9601	1	0	1	0	14	0	0	1.02	25.9	18.4	210	0.765661	3.3	4.31	190	0.72
198	2022	M	70-79	TA	-82	A	-1	-1	82	26	4	5	6	15	99999	0.4913	1	0	3	1	33	0	0	1.00	21.1	10.2	257	0.754717	2.8	3.71	56	1.28
199	2022	M	60-69	TA	0.68	V	100	60	68	20	3	4	6	13	12	0.7056	1	0	2	0	43	0	0	1.01	21.9	13.9	175	0.554156	2.2	3.97	47	1.10
200	2022	M	50-59	Fall down	1.05833	U	120	80	127	21	1	9	1	-1	99999	0.1613	1	1	16	20	43	1	1	1.28	40.7	12.6	183	1.55015	5.1	3.29	274	1.42
201	2022	F	70-79	Fall down	0.54375	A	160	100	87	18	4	5	6	15	12	0.9801	1	0	1	1	5	0	0	1.10	24.2	6.5	169	0.22508	0.7	3.11	28	0.81
202	2022	F	60-69	Penetrating	0.691667	V	120	80	83	20	4	4	6	14	12	0.9706	1	0	2	0	10	0	0	1.03	20.2	9.5	136	0.958466	3.0	3.13	26	0.82
203	2022	M	20-29	TA	0.675	A	120	80	81	20	4	5	6	15	12	0.9925	0	0	0	0	13	0	0	1.03	26.9	15.3	198	0.159817	0.7	4.38	25	0.80
204	2022	F	50-59	Etc	0.676923	P	130	80	88	16	1	1	5	7	10	0.8719	0	0	0	0	14	0	0	1.00	21.7	14.3	200	0.941176	4.0	4.25	24	0.69
205	2022	M	20-29	Fall down	1.44444	V	90	50	130	22	3	5	6	14	12	0.9847	1	0	0	0	22	0	0	1.34	28.1	14.3	218	0.754717	2.4	3.18	143	1.04
206	2022	M	40-49	Object blunt	0.457143	A	140	70	64	15	4	5	6	15	12	0.9807	1	0	2	0	25	0	0	1.06	21.4	12.2	265	1.17359	4.8	4.09	174	0.43
207	2022	F	30-39	TA	0.91	A	100	60	91	18	4	5	6	15	12	0.9791	1	0	0	0	26	0	0	1.25	22.8	11.2	190	1	3.8	3.80	287	0.61
208	2022	M	20-29	Object blunt	0.936364	U	110	70	103	12	1	9	1	-1	99999	0.7476	1	0	1	1	29	1	1	1.13	23.3	10.5	246	0.877193	4.0	4.56	164	0.71
209	2022	M	60-69	Fall down	0.641176	P	170	100	109	25	4	1	4	9	11	0.7952	1	1	15	3	29	1	0	9.1	153.9	12.6	139	1.47982	3.3	2.23	23	0.45
210	2022	F	60-69	TA	0.526667	A	150	100	79	22	4	5	6	15	12	0.9093	1	0	2	0	25	0	0	1.17	22.8	11.2	246	0.347395	1.4	4.03	94	0.87
211	2022	M	40-49	TA	0.613333	A	150	100	92	17	4	5	6	15	12	0.9945	1	0	0	0	9	0	0	1.07	24.8	13.6	266	1.2285	5.0	4.07	25	0.84
212	2022	M	20-29	Fall down	1	A	110	70	110	16	4	5	6	15	12	0.9549	1	0	0	3	36	0	0	1.03	20.4	13.6	251	0.915663	3.8	4.15	202	1.22
213	2022	M	30-39	TA	0.708333	A	120	80	85	20	4	5	6	15	12	0.9945	1	0	1	0	9	0	0	0.95	22.5	14.3	288	0.644444	2.9	4.50	35	0.99
214	2022	M	60-69	Fall down	0.88	A	100	60	88	17	3	5	6	14	12	0.9156	0	0	0	0	24	0	0	1.06	23.4	14.6	184	0.606061	2.6	4.29	71	0.77
215	2022	M	20-29	TA	0.785714	A	140	70	110	24	4	5	6	15	12	0.9918	0	0	0	0	14	0	0	0.99	22.7	11.2	308	1.01382	4.4	4.34	39	0.97
216	2022	F	70-79	TA	0.465	P	200	90	93	21	1	1	2	4	9	0.3497	1	0	2	0	38	1	1	1.08	23.8	12.9	211	0.508475	2.1	4.13	35	0.59
217	2022	M	40-49	Fall down	0.918182	P	110	60	101	17	3	1	4	8	10	0.9849	0	0	0	0	6	0	0	0.97	22.4	16.3	219	0.901468	4.3	4.77	85	0.89
218	2022	M	50-59	Fall down	3.25	A	40	-1	130	30	4	5	6	15	8	0.9607	1	0	6	2	18	0	0	1.85	53.0	7.5	65	6.75676	15.0	2.22	185	1.66
219	2022	M	50-59	TA	0.71	A	100	60	71	19	4	5	6	15	12	0.9859	0	0	0	0	21	0	0	1.07	25.6	11.9	247	0.610687	2.4	3.93	139	1.00
220	2022	M	60-69	TA	0.628571	A	140	80	88	20	4	5	6	15	12	0.9535	0	0	0	0	16	0	0	0.96	24.7	15.0	165	0.363636	1.6	4.40	39	0.82
221	2022	M	60-69	Fall down	0.428571	A	140	70	60	18	4	5	6	15	12	0.9601	0	0	0	0	14	0	0	1.03	28.1	14.3	170	0.244499	1.0	4.09	24	0.74
222	2022	M	20-29	Slip down	0.646154	A	130	90	84	16	4	5	6	15	12	0.9945	0	0	0	0	9	0	0	1.20	21.5	8.8	108	0.207792	0.8	3.85	125	1.04
223	2022	M	60-69	TA	1.13	A	100	60	113	40	4	5	6	15	11	0.8784	1	1	3	9	29	0	0	1.03	21.7	13.9	286	0.997442	3.9	3.91	121	1.46
224	2022	M	50-59	Object blunt	1.15556	A	90	60	104	20	4	5	6	15	12	0.9706	1	0	1	0	10	0	0	1.32	32.2	13.9	212	0.450928	1.7	3.77	20	0.91
225	2022	M	60-69	Object blunt	0.411765	A	170	100	70	24	4	5	6	15	12	0.9706	0	0	0	0	10	0	0	1.08	24.8	11.9	192	0.135747	0.6	4.42	22	0.91
226	2022	M	80-89	TA	1.2	P	90	60	108	17	1	9	4	-1	99999	0.7828	1	0	6	0	22	0	0	1.37	26.6	8.5	165	0.773639	2.7	3.49	49	1.07
227	2022	M	30-39	Fall down	1.78571	A	70	-1	125	26	4	5	6	15	10	0.9403	1	1	3	8	29	0	0	1.17	24.7	12.6	251	1.02302	4.0	3.91	78	1.61
228	2022	M	60-69	TA	1.23	A	100	60	123	20	4	5	6	15	12	0.9271	0	0	0	0	22	0	0	1.10	25.4	13.3	224	0.336538	1.4	4.16	100	0.73
229	2022	M	70-79	Slip down	1.025	A	80	40	82	16	4	5	6	15	11	0.959	1	0	1	2	9	0	0	1.14	24.3	5.4	106	1.40351	4.8	3.42	16	8.28
230	2022	M	50-59	Fall down	0.666667	A	150	100	100	18	4	5	6	15	12	0.9271	0	0	0	0	22	0	0	1.01	24.2	11.6	164	0.223325	0.9	4.03	41	0.76
231	2022	M	20-29	TA	0.846154	A	130	80	110	24	4	5	6	15	12	0.9847	0	0	0	0	22	0	0	1.00	25.3	15.6	317	0.430108	2.0	4.65	172	0.92
232	2022	F	40-49	Penetrating	0.754545	A	110	70	83	16	4	5	6	15	12	0.9945	0	0	0	0	9	0	0	1.09	26.6	13.3	271	0.191388	0.8	4.18	17	0.86
233	2022	M	80-89	TA	0.86	A	100	60	86	17	4	5	6	15	12	0.781	1	0	1	0	38	1	1	1.23	29.5	11.2	243	0.692771	2.3	3.32	32	0.62
234	2022	M	60-69	TA	0.375	A	160	80	60	20	4	5	6	15	12	0.9323	0	0	0	0	21	0	0	1.01	26.4	15.0	127	0.188679	0.7	3.71	31	0.78
235	2022	M	50-59	TA	0.471429	V	140	70	66	25	3	4	5	12	11	0.9717	1	0	1	0	22	0	0	1.18	58.9	13.6	294	0.524862	1.9	3.62	35	0.82
236	2022	F	70-79	Slip down	0.394737	A	190	100	75	18	4	5	6	15	12	0.9459	0	0	0	0	18	0	0	1.10	25.7	12.2	155	0.289855	1.0	3.45	100	0.52
237	2022	M	50-59	Fall down	1.61111	V	90	60	145	20	3	4	6	13	12	0.9498	1	0	4	2	17	0	0	1.58	30.7	6.1	118	3.53774	7.5	2.12	67	1.46
238	2022	M	50-59	Fall down	0.583333	A	120	80	70	20	4	5	6	15	12	0.9859	1	0	2	1	21	0	0	1.19	25.5	12.2	143	0.311526	1.0	3.21	159	0.74
239	2022	M	70-79	TA	0.627273	A	110	60	69	20	4	5	6	15	12	0.9683	1	0	3	4	11	0	0	0.97	21.3	12.6	115	0.257732	1.0	3.88	83	1.06
240	2022	M	30-39	TA	0.684615	A	130	80	89	18	4	5	6	15	12	0.9905	0	0	0	0	16	0	0	1.02	25.2	13.3	144	0.805556	2.9	3.60	23	0.75
241	2022	M	50-59	Penetrating	1.06667	A	90	60	96	18	4	5	6	15	12	0.9706	1	0	2	0	10	0	0	0.97	21.5	14.3	427	0.707071	2.8	3.96	18	1.27
242	2022	M	60-69	Object blunt	0.428571	A	140	100	60	14	4	5	6	15	12	0.9706	0	0	0	0	10	0	0	1.04	23.9	15.0	167	0.284238	1.1	3.87	23	0.83
243	2022	M	50-59	Fall down	0.492308	A	130	80	64	15	4	5	6	15	12	0.9945	0	0	0	0	9	0	0	1.08	26.3	13.6	209	0.181818	0.8	4.40	30	0.62
244	2022	M	30-39	TA	-83	V	-1	-1	83	18	3	5	6	14	99999	0.7666	1	0	3	1	38	0	0	1.14	24.1	13.9	259	0.446927	1.6	3.58	372	1.43
245	2022	M	60-69	Fall down	0.654545	A	110	70	72	23	4	5	6	15	12	0.9093	1	0	0	0	25	0	0	1.03	26.3	15.6	248	0.575	2.3	4.00	59	0.86
246	2022	M	10-19	TA	0.933333	U	120	80	112	-1	1	9	1	-1	99999	0.7967	1	0	0	0	25	1	1	1.13	25.7	13.9	375	0.433673	1.7	3.92	32	0.74
247	2022	M	50-59	TA	0.492308	A	130	90	64	17	4	5	6	15	12	0.4879	1	0	0	0	75	0	0	1.04	21.9	13.3	183	0.150215	0.7	4.66	20	0.93
248	2022	M	70-79	Fall down	0.95	A	120	80	114	26	4	5	6	15	12	0.8953	0	0	0	0	27	0	0	1.09	25.4	13.3	245	0.687961	2.8	4.07	32	0.58
249	2022	M	60-69	Fall down	0.746667	A	150	100	112	16	4	5	6	15	12	0.963	1	0	0	2	13	0	0	1.03	20.5	13.3	206	0.727273	3.2	4.40	25	0.82
250	2022	M	60-69	TA	0.744444	A	90	60	67	19	4	5	6	15	12	0.9372	0	0	0	0	20	0	0	1.05	22.0	14.6	192	0.188235	0.8	4.25	20	0.80
251	2022	M	50-59	TA	0.609091	A	110	70	67	18	4	5	6	15	12	0.9918	1	0	1	1	14	0	0	1.39	33.3	9.2	160	0.348101	1.1	3.16	25	7.09
252	2022	F	40-49	Fall down	1	A	90	60	90	27	4	5	6	15	12	0.9975	0	0			-1	0	0	1.00	21.2	16.0	315	0.892019	3.8	4.26	161	0.64
253	2022	F	80-89	Fall down	1.31111	V	90	60	118	30	4	2	5	11	10	0.721	1	0	3	1	34	0	0	1.51	31.8	10.5	190	1.51436	5.8	3.83	172	1.05
254	2022	M	50-59	Penetrating	0.928571	A	140	100	130	26	4	5	6	15	12	0.996	0	0	0	0	5	0	0	1.07	25.7	16.3	254	3.13225	13.5	4.31	77	1.20
255	2022	M	50-59	Object blunt	0.566667	A	120	80	68	14	4	5	6	15	12	0.9945	0	0	0	0	9	0	0	1.00	23.8	11.2	220	0.165485	0.7	4.23	270	0.75
256	2022	M	40-49	Fall down	1.31429	P	70	40	92	18	1	1	4	6	8	0.8598	0	0	0	0	25	1	1	1.08	26.4	10.9	264	0.533333	2.0	3.75	23	0.95
257	2022	M	50-59	Penetrating	0.415385	A	130	80	54	16	4	5	6	15	12	0.996	1	0	2	0	5	0	0	1.04	29.6	15.0	234	0.368664	1.6	4.34	31	0.95
258	2022	M	40-49	Fall down	1.17778	A	90	60	106	17	4	5	6	15	12	0.9847	0	0	0	0	22	0	0	0.93	18.8	16.3	271	1.07232	4.3	4.01	42	1.19
259	2022	M	50-59	TA	0.53125	P	160	100	85	17	2	3	4	9	11	0.9822	1	0	0	2	16	0	0	1.01	20.0	17.0	215	0.59448	2.8	4.71	266	0.64
260	2022	M	70-79	Penetrating	0.5875	A	160	100	94	17	4	5	6	15	12	0.9854	0	0			1	0	0	1.04	23.6	15.0	203	0.219512	0.9	4.10	25	0.87
261	2022	M	60-69	Penetrating	0.83	A	100	60	83	16	4	5	6	15	12	0.9854	1	0	1	0	1	0	0	1.05	30.8	12.6	106	1.37457	4.0	2.91	50	0.60
262	2022	M	30-39	Slip down	0.630769	A	130	80	82	16	4	5	6	15	12	0.9807	0	0	0	0	25	0	0	1.04	28.4	16.0	219	0.188285	0.9	4.78	16	0.71
263	2022	M	60-69	TA	0.5125	V	160	100	82	18	3	4	5	12	11	0.9501	0	0	0	0	9	0	0	1.02	22.2	16.0	253	0.127119	0.6	4.72	27	0.85
264	2022	M	70-79	TA	0.72	A	100	60	72	16	4	5	6	15	12	0.9535	0	0	0	0	16	0	0	1.03	22.8	16.7	152	0.37037	1.7	4.59	23	1.43
265	2022	F	30-39	TA	0.823077	A	130	80	107	30	4	5	6	15	11	0.9963	0	0	0	0	4	0	0	1.02	25.4	14.6	296	0.30303	1.4	4.62	21	0.62
266	2022	M	50-59	Penetrating	0.790909	A	110	60	87	18	4	5	6	15	12	0.996	1	0	0	0	5	0	0	0.97	26.2	15.3	176	0.34398	1.4	4.07	60	0.56
267	2022	F	50-59	Penetrating	0.628571	A	140	80	88	18	4	5	6	15	12	0.9854	0	0	0	0	1	0	0	0.97	23.1	15.6	331	0.705128	3.3	4.68	20	0.67
268	2022	M	60-69	TA	0.675	A	80	40	54	16	4	5	6	15	11	0.762	1	0	2	0	34	0	0	1.05	19.3	10.9	122	0.176768	0.7	3.96	49	1.42
269	2022	M	50-59	TA	2.26667	V	60	-1	136	40	3	5	6	14	9	0.9777	1	0	9	0	16	0	0	1.11	24.7	13.6	222	4.22414	14.7	3.48	53	1.54
270	2022	F	20-29	Fall down	0.92	V	100	60	92	20	3	5	6	14	12	0.9897	0	0	0	0	17	0	0	1.02	20.2	15.3	#N/A	0.915033	4.2	4.59	124	0.78
271	2022	M	80-89	Slip down	0.507143	V	140	90	71	18	4	4	6	14	12	0.9025	0	0	0	0	26	0	0	1.18	25.6	12.6	118	0.436782	1.9	4.35	29	1.17
272	2022	F	60-69	TA	0.75	A	140	100	105	20	4	5	6	15	12	0.9417	1	0	2	2	19	0	0	1.18	23.5	#N/A	247	1.01695	3.6	3.54	265	0.61
273	2022	F	60-69	TA	0.483333	A	180	100	87	16	4	5	6	15	12	0.9801	0	0	0	0	5	0	0	0.96	24.8	16.7	230	0.230126	1.1	4.78	21	0.55
274	2022	F	50-59	Penetrating	0.869231	A	130	90	113	18	4	5	6	15	12	0.9945	1	0	5	0	9	0	0	0.98	20.2	15.3	369	0.803383	3.8	4.73	38	0.83
275	2022	M	70-79	Etc	0.71	P	100	60	71	18	2	2	5	9	11	0.9462	0	0	0	0	10	0	0	1.06	26.2	15.3	185	0.552764	2.2	3.98	24	1.07
276	2022	M	70-79	TA	0.714286	U	140	100	100	-1	1	9	1	-1	99999	0.4364	1	0	2	0	25	1	1	1.09	25.4	15.3	143	0.236052	1.1	4.66	68	0.62
277	2022	M	70-79	Slip down	0.578571	P	140	90	81	20	1	9	2	-1	99999	0.7396	0	0	0	0	25	1	1	1.14	26.3	9.5	234	0.909091	3.1	3.41	15	0.82
278	2022	M	60-69	Slip down	0.214286	U	210	100	45	16	1	1	1	3	8	0.6219	0	0	0	0	16	1	1	1.07	30.0	15.6	246	0.619658	2.9	4.68	28	0.86
279	2022	M	60-69	Fall down	0.623077	A	130	80	81	22	4	5	6	15	12	0.9498	0	0	0	0	17	0	0	1.10	25.0	12.2	147	0.229885	1.0	4.35	73	0.81
280	2022	M	80-89	TA	1.06667	A	90	40	96	26	4	5	6	15	12	0.9785	1	1	10	0	6	0	0	1.01	23.6	12.6	205	0.575916	2.2	3.82	68	1.05
281	2022	M	40-49	Fall down	1.07778	A	90	60	97	10	4	5	6	15	12	0.9918	1	0	2	0	14	0	0	1.02	20.8	12.2	235	0.236842	0.9	3.80	36	0.69
282	2022	M	60-69	TA	0.547059	P	170	100	93	24	1	1	2	4	9	0.5632	1	0	6	3	27	1	0	1.28	43.4	17.0	158	1.85654	4.4	2.37	36	1.08
283	2022	M	70-79	Penetrating	0.816667	V	120	80	98	16	3	4	6	13	12	0.9706	1	0	2	0	10	0	0	1.11	25.0	12.6	274	1.42105	5.4	3.80	14	1.02
284	2022	M	60-69	Fall down	0.769231	P	130	90	100	17	1	9	4	-1	99999	0.6739	1	0	3	0	29	0	0	1.05	24.2	12.6	216	0.725806	2.7	3.72	81	0.48
285	2022	M	50-59	TA	1.61	P	100	60	161	20	1	1	4	6	10	0.9396	1	1	17	14	24	1	1	1.64	65.5	7.5	173	4.72103	11.0	2.33	103	1.39
286	2022	F	30-39	Fall down	2.1	A	80	40	168	18	4	5	6	15	11	0.9218	1	0	6	1	38	0	0	1.25	24.6	11.9	342	0.444965	1.9	4.27	627	1.06
287	2022	M	50-59	TA	0.607143	A	140	100	85	24	4	5	6	15	12	0.9897	0	0	0	0	17	0	0	1.08	25.1	17.0	253	0.5	2.1	4.20	132	0.75
288	2022	F	20-29	TA	1.03	V	100	60	103	17	3	4	6	13	12	0.9905	1	0	2	1	16	0	0	1.28	30.5	14.3	318	1.81495	5.1	2.81	592	0.63
289	2022	F	50-59	TA	2.25	P	60	-1	135	29	1	9	5	-1	99999	0.6959	1	1	9	1	17	0	0	2.19	102.8	7.1	98	7.40741	8.0	1.08	32	0.57
290	2022	M	50-59	Object blunt	1.13	A	100	60	113	17	4	5	6	15	12	0.9706	1	0	1	1	10	0	0	1.10	23.6	13.6	158	0.358056	1.4	3.91	43	1.20
291	2022	M	20-29	TA	1.43	A	100	60	143	24	4	5	6	15	12	0.9941	1	0	2	0	10	0	0	1.03	25.4	15.3	224	0.872818	3.5	4.01	110	1.05
292	2022	F	50-59	TA	1.38	V	50	-1	69	22	3	5	5	13	10	0.8898	1	0	1	0	17	0	0	1.01	22.0	15.0	234	1.02871	4.3	4.18	59	0.71
293	2022	F	60-69	Slip down	1.325	V	80	40	106	20	4	4	6	14	11	0.9698	0	0	0	0	5	0	0	0.98	23.8	12.6	291	1.03275	4.1	3.97	38	1.02
294	2022	M	20-29	Penetrating	0.466667	A	120	80	56	18	4	5	6	15	12	0.9925	0	0	0	0	13	0	0	1.01	25.3	16.7	294	0.240175	1.1	4.58	54	0.84
295	2022	M	50-59	Fall down	1.38	A	100	60	138	26	4	5	6	15	12	0.8794	1	0	0	3	29	0	0	1.10	23.8	17.3	172	0.540541	2.4	4.44	63	1.07
296	2022	M	60-69	Fall down	0.7	A	120	70	84	16	4	5	6	15	12	0.9816	0	0	0	0	4	0	0	1.06	23.2	15.0	113	1.16147	4.1	3.53	79	0.87
297	2022	F	30-39	Fall down	1.44	V	50	-1	72	26	4	5	6	15	10	0.9811	0	0	0	0	14	0	0	1.03	29.4	13.6	332	0.478261	2.2	4.6	658	0.67
298	2022	M	50-59	TA	1.4	A	50	-1	70	32	4	5	6	15	9	0.9719	1	0	2	0	19	0	0	1.04	25.2	13.6	327	0.863874	3.3	3.82	42	1.07
299	2022	M	40-49	TA	1.18	A	100	60	118	23	4	5	6	15	12	0.9736	1	0	1	0	29	0	0	1.27	26.3	13.3	291	1.58076	4.6	2.91	137	1.08
300	2022	M	20-29	TA	0.91	A	100	60	91	17	4	5	6	15	12	0.9945	0	0	0	0	9	0	0	0.93	21.9	15.3	246	0.483516	2.2	4.55	160	0.93
301	2022	M	70-79	TA	0.85	A	120	80	102	17	4	5	6	15	12	0.9601	0	0	0	0	14	0	0	1.07	23.1	12.9	167	0.588235	2.2	3.74	33	0.88
302	2022	M	20-29	Penetrating	0.97	A	100	60	97	16	4	5	6	15	12	0.9971	1	0	1	0	1	0	0	0.98	21.1	13.9	253	0.644391	2.7	4.19	32	1.17
303	2022	M	80-89	TA	0.75	V	120	80	90	18	4	1	5	10	11	0.7819	1	1	13	18	30	1	1	1.23	28.8	7.1	116	1.93548	6.0	3.10	31	0.90
304	2022	M	80-89	Fall down	1.11429	A	70	40	78	18	4	5	6	15	10	0.7568	1	0	2	0	29	0	0	1.29	28.9	9.5	140	1.73021	5.9	3.41	95	1.92
305	2022	M	60-69	Fall down	1.08	A	50	-1	54	18	4	5	6	15	10	0.7568	1	0	1	0	29	1	1	1.21	29.0	7.1	42	0.452675	1.1	2.43	43	0.35
306	2022	M	80-89	Fall down	0.336842	P	190	110	64	25	1	1	4	6	10	0.7396	1	0	2	1	25	1	0	1.01	25.1	13.9	171	0.056338	0.2	3.55	53	0.59
307	2022	M	50-59	Penetrating	0.708333	A	120	80	85	17	4	5	6	15	12	0.9949	0	0	0	0	8	0	0	0.97	25.1	16.0	283	0.902613	3.8	4.21	34	0.85
308	2022	M	60-69	TA	0.4	V	180	100	72	18	3	4	6	13	12	0.9093	1	0	0	0	25	0	0	1.03	23.8	15.0	190	0.372093	1.6	4.30	25	0.68
309	2022	M	20-29	TA	1.22	A	100	60	122	22	4	5	6	15	12	0.9945	1	0	4	0	9	0	0	1.10	25.9	9.9	242	0.264706	0.9	3.40	28	0.66
310	2022	F	60-69	TA	0.881818	A	110	70	97	18	4	5	6	15	12	0.9728	1	0	1	0	9	0	0	0.96	19.9	11.2	195	0.600522	2.3	3.83	48	0.64
311	2022	M	50-59	TA	0.669231	P	130	90	87	22	1	1	2	4	9	0.6573	1	0	2	2	22	0	0	1.10	23.8	8.2	321	1.36	5.1	3.75	52	0.65
312	2022	F	40-49	TA	0.661538	A	130	80	86	17	4	5	6	15	12	0.9941	0	0	0	0	10	0	0	1.10	25.8	12.2	167	0.136986	0.6	4.38	23	0.69
313	2022	F	40-49	Fall down	1.83333	V	60	-1	110	26	4	3	5	12	9	0.9561	1	0	2	0	17	0	0	0.94	22.6	12.6	265	0.650407	2.4	3.69	275	0.92
314	2022	M	70-79	TA	0.458333	A	120	80	55	19	4	5	6	15	12	0.9816	0	0	0	0	4	0	0	1.02	24.5	14.3	168	0.162791	0.7	4.30	28	0.74
315	2022	M	60-69	Fall down	0.661538	A	130	70	86	17	4	5	6	15	12	0.9498	0	0	0	0	17	0	0	1.04	25.6	11.6	231	0.626566	2.5	3.99	31	0.58
316	2022	M	50-59	Object blunt	1.24286	A	70	40	87	20	4	5	6	15	10	0.9825	1	0	1	0	13	0	0	1.32	29.6	11.6	137	0.742049	2.1	2.83	36	0.83
317	2022	M	10-19	TA	0.676923	V	130	80	88	19	3	4	6	13	12	0.9847	1	0	0	1	22	0	0	1.18	26.3	13.6	264	0.718391	2.5	3.48	176	0.98
318	2022	M	40-49	Etc	0.558824	A	170	100	95	22	4	5	6	15	12	0.9971	0	0	0	0	1	0	0	1.10	28.3	17.0	214	0.25974	1.2	4.62	23	0.88
319	2022	M	20-29	TA	1.8	V	80	40	144	36	3	5	6	14	10	0.9766	1	0	5	0	22	0	0	1.00	22.2	13.9	305	1.21896	5.4	4.43	415	1.35
320	2022	M	50-59	Fall down	0.541667	P	120	80	65	18	2	3	5	10	11	0.9584	0	0	0	0	27	0	0	1.27	31.2	15.3	64	0.195122	0.8	4.1	103	0.72
321	2022	M	20-29	TA	0.686667	A	150	100	103	26	4	5	6	15	12	0.9918	0	0	0	0	14	0	0	0.95	23.7	15.6	278	0.343348	1.6	4.66	54	0.90
322	2022	M	20-29	TA	1.07333	P	150	100	161	30	1	2	4	7	9	0.9641	0	0	0	0	17	0	0	1.08	23.4	15.3	322	0.553097	2.5	4.52	57	1.25
323	2022	M	20-29	Penetrating	1.2	A	90	60	108	22	4	5	6	15	12	0.9971	0	0	0	0	1	0	0	1.07	22.3	11.9	224	0.564972	2.0	3.54	13	0.82
324	2022	M	70-79	Penetrating	0.5	A	130	90	65	18	4	5	6	15	12	0.9816	0	0	0	0	4	0	0	1.03	25.9	12.2	174	0.157068	0.6	3.82	27	0.83
325	2022	M	50-59	Fall down	1.04545	V	110	70	115	23	3	4	5	12	11	0.9097	1	0	2	2	17	0	0	1.11	27.4	14.6	207	2.78873	9.9	3.55	597	1.08
326	2022	M	30-39	Fall down	0.9	A	70	-1	63	16	4	5	6	15	10	0.9761	1	0	2	0	17	0	0	1.05	25.9	13.9	186	0.320856	1.2	3.74	46	0.92
327	2022	M	40-49	TA	2.64	U	50	-1	132	18	1	9	1	-1	99999	0.3274	1	1	27	0	41	1	0	#N/A	#N/A	6.8	49	12.0968	15.0	1.24	431	1.81
328	2022	M	10-19	TA	1.32222	A	90	60	119	20	4	5	6	15	12	0.9936	1	0	0	1	11	0	0	1.43	27.0	10.9	294	0.630372	2.2	3.49	48	0.95
329	2022	M	60-69	Fall down	0.8	A	70	-1	56	24	4	5	6	15	10	0.8642	1	0	2	1	20	0	0	1.08	23.6	14.6	234	1.36139	5.5	4.04	121	1.76
330	2022	M	40-49	TA	0.4	A	100	60	40	19	4	5	6	15	12	0.9918	1	0	1	0	14	0	0	1.03	23.6	14.3	222	0.412148	1.9	4.61	53	0.88
331	2022	F	70-79	TA	0.6	A	160	90	96	17	4	5	6	15	12	0.9748	0	0	0	0	8	0	0	1.01	23.3	13.3	235	0.149626	0.6	4.01	28	0.33
332	2022	F	80-89	Fall down	0.7	A	110	70	77	16	4	5	6	15	12	0.9706	0	0	0	0	10	0	0	1.03	23.6	12.2	259	0.652174	2.7	4.14	19	0.99
333	2022	F	80-89	TA	0.630769	A	130	70	82	23	4	5	6	15	12	0.8953	0	0	0	0	27	0	0	1.00	22.5	11.9	209	0.30303	1.1	3.63	47	0.68
334	2022	M	80-89	TA	0.9875	V	80	40	79	15	3	5	6	14	11	0.762	1	0	5	4	34	0	0	1.31	27.6	9.2	133	0.289855	1.0	3.45	33	0.78
335	2022	M	60-69	TA	0.6625	P	160	100	106	17	2	3	4	9	11	0.8524	0	0	0	0	24	0	0	1.24	24.1	14.3	169	2.88754	9.5	3.29	231	0.55
336	2022	F	70-79	TA	0.8	A	100	60	80	19	4	5	6	15	12	0.8707	1	0	0	3	30	1	0	1.16	25.5	10.5	226	0.368098	1.2	3.26	39	0.56
337	2022	F	50-59	TA	0.688889	A	90	60	62	19	4	5	6	15	12	0.9156	1	0	0	1	24	0	0	1.07	23.0	11.6	346	0.47619	1.7	3.57	267	0.67
338	2022	F	80-89	TA	0.36875	A	160	100	59	17	4	5	6	15	12	0.9601	0	0	0	0	14	0	0	1.15	24.5	9.2	123	0.25641	0.8	3.12	28	1.19
339	2022	M	70-79	TA	0.49375	P	160	100	79	21	1	2	4	7	10	0.8429	0	0	0	0	17	1	0	1.28	28.2	11.2	200	0.618557	2.4	3.88	38	1.40
340	2022	M	70-79	TA	0.8	A	120	80	96	16	4	5	6	15	12	0.9372	0	0	0	0	20	0	0	2.03	180 이상	11.2	162	0.652174	1.8	2.76	66	1.43
341	2022	M	60-69	Fall down	0.615385	P	130	80	80	12	1	9	2	-1	99999	0.7396	1	0	1	2	25	1	1	1.33	27.3	14.6	147	1.1358	4.6	4.05	144	0.61
342	2022	M	30-39	TA	0.877778	A	90	60	79	17	4	5	6	15	12	0.9736	1	0	2	0	29	0	0	1.23	25.8	13.6	244	0.77957	2.9	3.72	408	0.81
343	2022	F	50-59	TA	0.318182	P	220	110	70	28	1	1	2	4	9	0.5237	1	0	4	2	29	1	1	1.21	23.1	11.2	91	0.75	3.3	4.40	83	0.72
344	2022	M	40-49	Fall down	0.95	V	100	60	95	24	3	3	5	11	11	0.9717	1	0	1	1	22	0	0	1.07	23.4	13.9	153	1.54494	5.5	3.56	91	1.47
345	2022	M	40-49	TA	0.723077	A	130	90	94	23	4	5	6	15	12	0.9963	0	0	0	0	4	0	0	0.99	24.2	15.0	178	0.374065	1.5	4.01	32	1.01
346	2022	F	80-89	TA	0.458824	V	170	100	78	19	4	4	6	14	12	0.9271	0	0	0	0	22	0	0	1.03	22.0	11.9	130	0.39261	1.7	4.33	27	0.96
347	2022	F	60-69	Slip down	0.8	A	110	70	88	16	4	5	6	15	12	0.9601	0	0	0	0	14	0	0	1.00	21.7	12.6	167	0.821256	3.4	4.14	24	0.53
348	2022	M	40-49	TA	2.94	P	50	-1	147	23	1	9	4	-1	99999	0.9205	1	0	6	0	17	0	0	1.41	27.9	9.9	220	3.37165	8.8	2.61	119	1.64
349	2022	M	50-59	TA	1.0375	A	80	40	83	24	4	5	6	15	11	0.8926	1	0	2	2	22	0	0	1.17	23.4	14.6	156	0.856423	3.4	3.97	150	1.10
350	2022	M	20-29	TA	1.5875	A	80	50	127	17	4	5	6	15	11	0.9785	1	0	2	0	21	0	0	1.06	27.6	13.9	255	1.21212	4.0	3.30	322	0.88
351	2022	M	60-69	Object blunt	0.792308	A	130	90	103	18	4	5	6	15	12	0.9535	0	0	0	0	16	0	0	1.03	26.3	15.0	181	0.189873	0.9	4.74	29	0.79
352	2022	F	40-49	Fall down	0.969231	P	130	80	126	28	1	2	3	6	10	0.8754	1	0	3	0	34	1	1	1.07	22.8	13.9	228	0.909091	3.9	4.29	126	0.81
353	2022	M	40-49	Penetrating	1.04	A	100	60	104	20	4	5	6	15	12	0.9971	0	0	0	0	1	0	0	0.97	23.1	16.3	303	2.84382	12.2	4.29	20	0.96
354	2022	M	50-59	Object blunt	0.590909	A	110	60	65	14	4	5	6	15	12	0.4879	0	0	0	0	75	0	0	1.03	23.4	11.9	209	0.427136	1.7	3.98	19	0.74
355	2022	M	50-59	Fall down	0.653333	A	150	100	98	16	4	5	6	15	12	0.9535	0	0	0	0	16	0	0	0.96	23.9	16.0	301	0.328542	1.6	4.87	27	0.81
356	2022	M	20-29	Fall down	0.344444	P	180	100	62	17	1	9	4	-1	99999	0.9062	1	0	0	0	30	0	0	1.00	23.4	15.3	275	1.12281	3.2	2.85	16	0.86
357	2022	F	30-39	Fall down	-152	V	-1	-1	152	40	3	4	5	12	99999	0.7041	1	0	5	4	34	0	0	1.57	32.3	#N/A	247	2.85714	7.6	2.66	615	0.78
358	2022	M	30-39	TA	-40	U	-1	-1	40	-1	1	1	1	3	99999	0.2024	1	0	5	0	38	0	0	1.31	29.0	16.7	304	4.39103	13.7	3.12	233	1.41
359	2022	M	30-39	Object blunt	0.563636	A	110	70	62	18	4	5	6	15	12	0.9971	1	0	2	0	1	0	0	1.13	20.2	11.9	323	0.5	1.9	3.80	19	0.82
360	2022	M	10-19	Fall down	0.972727	A	110	70	107	16	4	5	6	15	12	0.9791	0	0	0	0	26	0	0	0.98	23.4	17.3	243	1.27563	5.6	4.39	47	0.92
361	2022	M	10-19	TA	0.75	V	120	80	90	17	3	4	6	13	12	0.9238	0	0	0	0	43	0	0	1.16	22.5	16.3	287	0.547667	2.7	4.93	111	0.80
362	2022	M	40-49	Slip down	1.17	P	100	60	117	24	2	9	3	-1	99999	0.9349	1	0	1	0	25	0	0	1.07	25.7	16.3	221	1.06383	4.0	3.76	26	0.61
363	2022	M	60-69	Penetrating	0.709091	A	110	70	78	17	4	5	6	15	12	0.9706	1	0	0	0	10	0	0	1.00	20.8	13.9	269	0.35343	1.7	4.81	41	1.05
364	2022	M	50-59	Object blunt	0.623077	A	130	80	81	20	4	5	6	15	12	0.9372	0	0	0	0	20	0	0	1.09	23.2	15.6	172	0.200893	0.9	4.48	131	0.69
365	2022	M	70-79	TA	0.884615	A	130	80	115	29	4	5	6	15	12	0.8953	1	0	0	0	27	1	1	1.11	43.1	17.0	198	2.20096	9.2	4.18	2543	1.71
366	2022	M	60-69	Slip down	0.53125	P	160	100	85	15	1	2	6	9	11	0.8313	1	0	0	0	26	0	0	1.04	22.6	15.6	155	0.438596	2.0	4.56	27	0.76
367	2022	M	40-49	TA	0.608333	A	120	80	73	17	4	5	6	15	12	0.9807	0	0	0	0	25	0	0	1.00	26.2	13.6	216	0.685279	2.7	3.94	20	0.82
368	2022	M	10-19	TA	0.97	A	100	60	97	20	4	5	6	15	12	0.9475	0	0	0	0	38	0	0	1.03	23.8	15.6	279	0.572687	2.6	4.54	90	0.66
369	2022	M	70-79	Slip down	0.623077	A	130	90	81	17	4	4	6	14	12	0.9093	1	0	0	0	25	0	0	0.94	25.4	15.0	199	0.269542	1.0	3.71	15	0.70
370	2022	M	20-29	Slip down	1.01	A	100	60	101	20	4	5	6	15	12	0.9971	0	0	0	0	1	0	0	1.00	31.0	13.3	292	0.45082	2.2	4.88	44	0.73
371	2022	M	80-89	Fall down	0.781818	A	110	60	86	20	4	5	6	15	12	0.9498	1	0	0	1	17	1	0	1.14	27.1	10.2	133	1.31367	4.9	3.73	29	1.50
372	2022	M	30-39	Fall down	0.890909	P	110	70	98	17	1	1	3	5	9	0.6465	1	1	9	5	43	1	1	1.23	33.5	9.2	251	3.43478	7.9	2.30	98	0.99
373	2022	M	60-69	TA	0.49375	A	160	100	79	17	4	5	6	15	12	0.9372	0	0	0	0	20	0	0	0.96	25.4	15.3	233	0.194175	0.8	4.12	36	0.70
374	2022	F	60-69	TA	0.82	P	100	60	82	20	1	1	3	5	9	0.3497	1	0	2	1	38	0	0	0.96	22.8	12.9	282	0.640732	2.8	4.37	39	0.66
375	2022	M	50-59	TA	0.7	A	150	100	105	24	4	5	6	15	12	0.9847	1	0	2	0	22	0	0	1.02	22.2	14.6	302	0.603448	2.8	4.64	110	1.08
376	2022	F	60-69	Penetrating	0.615385	A	130	90	80	16	4	5	6	15	12	0.9816	1	0	0	0	4	0	0	1.03	30.3	12.2	269	0.518135	2.0	3.86	29	1.25
377	2022	M	20-29	TA	1.10833	U	120	80	133	26	1	1	1	3	8	0.5916	1	0	5	0	38	1	1	1.36	31.8	18.4	365	1.99125	9.1	4.57	958	1.45
378	2022	M	60-69	Fall down	0.44	U	150	100	66	18	1	1	1	3	8	0.4262	1	0	0	0	26	1	1	0.96	21.7	15.6	245	0.709046	2.9	4.09	21	0.90
379	2022	M	30-39	TA	0.833333	A	90	40	75	16	4	5	6	15	12	0.9715	1	0	1	3	30	0	0	1.13	25.4	6.5	284	0.306122	0.9	2.94	33	0.78
380	2022	M	60-69	Object blunt	0.933333	A	120	80	112	16	4	5	6	15	12	0.9498	0	0	0	0	17	0	0	1.00	23.1	16.0	171	0.62212	2.7	4.34	31	1.02
381	2022	M	80-89	TA	1.52	U	50	-1	76	16	1	1	1	3	6	0.6272	1	1	6	6	5	1	0	1.24	30.8	7.5	148	0.692521	2.5	3.61	140	1.69
382	2022	M	20-29	TA	0.636364	A	110	60	70	19	4	5	6	15	12	0.9945	0	0	0	0	9	0	0	1.07	23.9	14.6	304	0.623656	2.9	4.65	60	1.09
383	2022	M	60-69	Penetrating	-60	U	-1	-1	60	12	1	1	1	3	99999	0.2304	1	1	22	29	16	1	0	1.32	27.8	8.8	147	3.7224	11.8	3.17	19	1.17
384	2022	M	30-39	TA	2.02857	V	70	-1	142	24	3	5	6	14	10	0.9675	1	1	2	33	21	0	0	1.15	22.8	14.3	320	1.66667	6.9	4.14	1122	1.67
385	2022	M	60-69	Etc	0.727273	P	110	70	80	16	2	3	5	10	11	0.8422	0	0	0	0	25	0	0	0.95	23.6	13.3	193	1.01732	4.7	4.62	25	0.81
386	2022	F	90-99	Slip down	1.78	P	50	-1	89	26	1	1	5	7	8	0.1424	1	1	13	0	50	1	0	2.65	143.1	7.5	56	5.06912	11.0	2.17	38	1.18
387	2022	M	50-59	TA	1.14444	A	90	60	103	24	4	5	6	15	12	0.9736	1	0	2	3	29	0	0	1.28	27.5	10.2	129	0.720461	2.5	3.47	519	0.85
388	2022	F	50-59	Fall down	0.944444	V	90	60	85	20	3	4	6	13	12	0.996	0	0	0	0	5	0	0	0.96	21.5	14.6	255	0.371901	1.8	4.84	115	0.98
389	2022	M	60-69	TA	0.493333	A	150	90	74	15	4	4	6	14	12	0.9801	0	0	0	0	5	0	0	0.97	23.6	15.0	205	0.170732	0.7	4.10	23	1.07
390	2022	M	40-49	TA	0.645455	A	110	50	71	20	4	5	6	15	12	0.9879	1	0	0	1	19	0	0	0.98	20.9	13.9	219	0.458716	2.0	4.36	93	1.25
391	2022	M	50-59	Fall down	1.26667	A	60	40	76	18	4	5	6	15	10	0.9761	1	0	2	1	17	0	0	1.07	21.7	13.3	239	0.745856	2.7	3.62	64	1.04
392	2022	M	60-69	Slip down	0.611111	U	180	100	110	15	1	1	3	5	9	0.6018	1	0	1	2	25	1	1	1.03	21.9	11.9	228	1.32316	5.2	3.93	24	0.87
393	2022	M	80-89	Fall down	0.61	P	100	60	61	19	1	3	5	9	11	0.9603	0	0	0	0	6	0	0	1.01	22.8	15.3	238	0.487805	2.4	4.92	26	1.86
394	2022	M	60-69	Fall down	1.02	P	100	60	102	20	2	2	5	9	11	0.7819	0	0	0	0	30	0	0	1.08	29.9	12.9	254	0.315534	1.3	4.12	29	0.83
395	2022	M	50-59	Fall down	0.72	A	100	60	72	20	4	5	6	15	12	0.9498	0	0	0	0	17	0	0	0.96	24.6	13.3	336	0.391705	1.7	4.34	14	0.81
396	2022	M	50-59	Fall down	0.594444	V	180	100	107	20	3	5	6	14	12	0.8707	1	0	0	1	30	0	0	0.93	32.5	13.6	183	0.477273	2.1	4.40	26	0.62
397	2022	M	20-29	TA	1.24	V	100	60	124	20	3	4	6	13	12	0.9918	0	0	0	0	14	0	0	1.01	24.4	17.7	320	1.36461	6.4	4.69	349	1.10
398	2022	M	20-29	TA	1.04545	V	110	70	115	30	3	4	6	13	11	0.9609	1	0	1	1	34	0	0	1.18	22.2	11.2	243	0.923077	3.0	3.25	290	1.68
399	2022	M	50-59	Fall down	1.23	A	100	60	123	30	4	5	6	15	11	0.9772	0	0	0	0	27	0	0	1.28	24.8	11.2	187	3.69697	12.2	3.30	166	1.26
400	2022	M	40-49	TA	0.96	P	100	60	96	28	1	1	3	5	9	0.802	0	0	0	0	33	0	0	0.93	27.3	15.6	258	0.945055	4.3	4.55	297	0.96
401	2022	F	80-89	Slip down	0.409524	U	210	110	86	20	1	1	1	3	8	0.4262	0	0	0	0	26	1	1	1.09	23.1	13.3	240	0.517711	1.9	3.67	35	0.56
402	2022	F	30-39	Fall down	1.44286	P	70	40	101	20	2	1	5	8	8	0.8861	1	0	2	0	22	0	0	1.47	23.4	9.5	253	2.03762	6.5	3.19	397	1.11
403	2022	M	50-59	Fall down	0.471429	P	140	70	66	14	1	1	2	4	9	0.8477	1	0	2	3	29	1	1	1.35	34.8	12.6	141	1.45749	3.6	2.47	30	0.88
404	2022	F	70-79	Fall down	0.645455	A	110	70	71	16	4	5	6	15	12	0.9683	0	0	0	0	11	0	0	1.01	21.6	13.6	204	0.860215	4.0	4.65	69	0.54
405	2022	M	40-49	Penetrating	1.04	A	100	60	104	24	4	5	6	15	12	0.9945	1	0	1	0	9	0	0	1.06	26.8	14.3	276	1.89189	4.9	2.59	17	1.08
406	2022	M	60-69	TA	2.45	P	40	-1	98	25	2	1	3	6	7	0.3653	1	1	12	1	29	1	0	3.87	60.5	9.9	123	2.55556	6.9	2.70	176	1.57
407	2022	M	20-29	TA	2.45	V	60	-1	147	18	3	5	6	14	10	0.9524	1	1	9	12	26	1	0	1.68	50.0	12.9	240	4.12338	12.7	3.08	156	1.48
408	2022	M	30-39	TA	0.584615	A	130	80	76	16	4	5	6	15	12	0.9941	0	0	0	0	10	0	0	1.06	24.6	13.6	178	0.1566	0.7	4.47	32	0.73
409	2022	M	40-49	Etc	0.5375	P	160	90	86	20	2	9	5	-1	99999	0.9349	1	0	0	1	25	0	0	1.03	21.9	13.6	276	0.37123	1.6	4.31	19	0.66
410	2022	M	60-69	TA	0.4625	P	160	100	74	25	1	1	3	5	9	0.4056	1	0	2	1	35	1	1	1.11	32.4	12.2	165	0.392157	1.4	3.57	48	0.61
411	2022	M	60-69	TA	0.91	A	100	60	91	23	4	5	6	15	12	0.9417	1	0	0	2	19	0	0	1.01	23.8	13.9	193	0.529954	2.3	4.34	52	1.03
412	2022	F	50-59	Penetrating	1.3875	P	80	40	111	35	1	2	3	6	8	0.862	1	1	9	2	30	1	1	1.61	39.2	7.8	142	3.9726	8.7	2.19	52	0.71
413	2022	M	50-59	TA	0.8	A	150	100	120	28	4	5	6	15	12	0.9271	1	0	0	1	22	0	0	0.97	25.3	17.3	343	0.936073	4.1	4.38	82	1.17
414	2022	M	50-59	Fall down	0.75	A	120	80	90	16	4	5	6	15	12	0.9897	0	0	0	0	17	0	0	1.10	22.8	13.6	254	0.2657	1.1	4.14	71	1.29
415	2022	M	50-59	TA	0.553846	V	130	80	72	16	4	4	6	14	12	0.9854	0	0	0	0	1	0	0	1.03	26.2	13.3	186	0.546318	2.3	4.21	292	0.84
416	2022	F	40-49	Fall down	0.853846	A	130	80	111	19	4	5	6	15	12	0.996	1	0	0	1	5	0	0	1.13	22.4	12.9	250	0.636943	3.0	4.71	74	0.41
417	2022	M	40-49	Penetrating	0.733333	A	120	80	88	20	4	5	6	15	12	0.9918	1	0	1	0	14	0	0	1.14	23.0	12.9	245	0.234742	1.0	4.26	18	0.90
418	2022	M	60-69	TA	1.17143	V	70	-1	82	17	2	4	5	11	9	0.8113	1	1	8	2	17	0	0	1.10	22.5	12.6	153	0.367647	1.5	4.08	35	1.36
419	2022	F	30-39	Fall down	1.21111	A	90	40	109	20	4	5	6	15	12	0.996	1	0	2	0	5	0	0	0.99	22.0	12.9	292	0.860465	3.7	4.30	151	0.83
420	2022	M	60-69	Fall down	1.35714	V	70	-1	95	31	3	3	5	11	8	0.6213	1	0	2	4	29	0	0	1.30	25.4	12.2	281	3.24074	10.5	3.24	190	1.31
421	2022	M	20-29	TA	0.753846	A	130	80	98	24	4	5	6	15	12	0.993	0	0	0	0	12	0	0	1.07	23.7	17.0	245	0.523139	2.6	4.97	292	0.97
422	2022	F	60-69	Fall down	0.716667	A	120	80	86	15	4	5	6	15	12	0.9498	0	0	0	0	17	0	0	0.97	20.8	13.3	210	0.751295	2.9	3.86	31	0.38
423	2022	M	70-79	TA	0.58125	A	160	100	93	15	4	5	6	15	12	0.9728	0	0	0	0	9	0	0	1.08	21.3	0	114	0.257611	1.1	4.27	32	0.81
424	2022	M	80-89	Slip down	0.368182	V	220	120	81	15	3	5	6	14	12	0.9706	0	0	0	0	10	0	0	1.03	21.9	0	201	0.418605	1.8	4.30	31	0.85
425	2022	M	60-69	Fall down	0.458824	A	170	100	78	18	4	5	6	15	12	0.9372	1	0	0	0	20	0	0	1.13	27.8	13.3	193	0.414747	1.8	4.34	86	0.66
426	2022	M	60-69	Penetrating	1.22857	P	70	-1	86	12	2	1	1	4	7	0.5491	1	1	13	0	17	1	1	1.12	25.4	10.5	236	2.01342	6.0	2.98	20	1.06
427	2022	M	10-19	TA	0.85	A	120	80	102	25	4	5	6	15	12	0.9918	0	0	0	0	14	0	0	1.03	23.4	15.3	329	0.431655	1.8	4.17	131	0.79
428	2022	M	70-79	Penetrating	1.23333	A	90	60	111	22	4	5	6	15	12	0.9706	1	0	2	0	10	0	0	1.06	23.9	12.6	253	1.2285	5.0	4.07	22	1.31
429	2022	F	70-79	TA	-88	V	-1	-1	88	22	3	4	5	12	99999	0.552	1	1	22	14	22	1	0	1.22	36.2	11.2	209	4.32277	15.0	3.47	198	0.86
430	2022	M	60-69	Penetrating	0.69	A	100	60	69	22	4	5	6	15	12	0.9728	1	0	1	0	9	0	0	1.01	21.9	15.3	469	0.390244	1.6	4.10	15	1.15
431	2022	M	60-69	TA	0.477778	U	180	100	86	17	1	1	1	3	8	0.3509	1	0	0	1	30	0	0	0.97	22.5	16.0	248	0.707965	2.4	3.39	41	0.54
432	2022	M	70-79	Penetrating	0.909091	A	110	70	100	16	4	5	6	15	12	0.9801	0	0	0	0	5	0	0	1.02	21.4	15.3	243	2.08617	9.2	4.41	29	1.17
433	2022	F	70-79	Fall down	0.711111	V	90	60	64	18	3	4	6	13	12	0.8953	1	0	3	1	27	0	0	1.35	28.2	7.1	125	0.56962	1.8	3.16	163	0.47
434	2022	M	40-49	Penetrating	0.916667	A	120	80	110	12	4	5	6	15	12	0.996	0	0	0	0	5	0	0	0.90	24.6	16.0	163	0.555556	2.6	4.68	81	0.68
435	2022	M	20-29	Penetrating	0.869231	A	130	80	113	18	4	5	6	15	12	0.9971	1	0	2	0	1	0	0	0.99	23.4	15.6	265	0.550661	2.5	4.54	34	1.05
436	2022	F	30-39	Fall down	1.32857	V	70	-1	93	26	3	4	6	13	10	0.9486	1	0	5	4	27	0	0	1.31	29.3	12.6	318	1.45078	5.6	3.86	319	0.93
437	2022	F	60-69	TA	0.88	A	100	60	88	20	4	5	6	15	12	0.9842	0	0	0	0	2	0	0	1.03	23.2	11.2	273	0.472441	1.8	3.81	22	0.61
438	2022	M	60-69	Penetrating	0.790909	A	110	70	87	16	4	5	6	15	12	0.9842	0	0	0	0	2	0	0	1.09	25.1	13.9	191	0.441176	1.5	3.40	13	0.89
439	2022	M	70-79	Fall down	0.98	A	100	60	98	15	4	5	6	15	12	0.9498	1	0	0	0	17	0	0	0.98	23.2	15.6	296	0.217391	1.0	4.60	22	1.02
440	2022	M	40-49	TA	0.755556	A	90	50	68	22	4	4	6	14	12	0.9847	0	0	0	0	22	0	0	0.97	21.5	15.6	243	0.782396	3.2	4.09	93	0.96
441	2022	M	70-79	Fall down	0.716667	A	120	80	86	16	4	5	6	15	12	0.9498	0	0	0	0	17	0	0	1.11	24.8	14.3	237	0.851064	3.6	4.23	44	0.70
442	2022	M	60-69	TA	0.608333	A	120	80	73	17	4	5	6	15	12	0.9498	0	0	0	0	17	0	0	1.10	24.5	14.3	125	0.482574	1.8	3.73	43	0.71
443	2022	M	60-69	Fall down	0.690909	V	110	70	76	12	3	4	6	13	12	0.9706	0	0	0	0	10	0	0	1.05	23.4	14.3	238	0.669746	2.9	4.33	34	0.57
444	2022	F	60-69	TA	1.63333	A	60	-1	98	28	4	5	6	15	10	0.6588	1	1	10	4	35	0	0	1.12	20.9	12.6	228	0.598291	2.1	3.51	357	0.92
445	2022	F	50-59	TA	1.57143	A	70	-1	110	22	4	5	6	15	10	0.9486	1	0	2	2	27	0	0	1.15	27.5	9.2	102	0.633333	1.9	3.00	80	0.67
446	2022	F	60-69	TA	0.488235	P	170	120	83	17	2	1	1	4	9	0.5039	1	1	6	4	30	1	1	1.13	29.9	14.3	237	1.2093	5.2	4.30	36	0.76
447	2022	F	40-49	TA	1.025	A	80	40	82	19	4	5	6	15	11	0.9602	1	0	2	0	29	0	0	1.09	21.5	13.6	300	0.819209	2.9	3.54	117	0.79
448	2022	F	50-59	TA	0.755556	A	90	60	68	18	4	5	6	15	12	0.9897	0	0	0	0	17	0	0	1.03	22.8	15.0	212	0.177215	0.7	3.95	21	0.43
449	2022	F	60-69	TA	1.83333	U	60	-1	110	-1	1	1	1	3	99999	0.0062	1	1	10	0	75	0	0	1.12	28.8	14.6	173	2.04128	8.9	4.36	102	0.83
450	2022	M	50-59	Fall down	0.583333	A	120	80	70	16	4	5	6	15	12	0.9025	1	0	2	0	26	0	0	1.10	25.9	10.5	255	0.632319	2.7	4.27	21	0.94
451	2022	M	40-49	TA	2.66667	P	60	-1	160	24	4	2	5	11	9	0.9676	1	0	9	0	13	0	0	1.42	26.5	13.9	112	2.14533	6.2	2.89	42	0.98
452	2022	M	30-39	TA	0.95	A	120	80	114	17	4	5	6	15	12	0.9847	0	0	0	0	22	0	0	1.10	22.5	15.0	292	1.26615	4.9	3.87	116	1.47
453	2022	M	50-59	TA	0.625	A	120	80	75	17	4	5	6	15	12	0.9945	0	0	0	0	9	0	0	1.01	24.1	13.9	186	0.207852	0.9	4.33	39	0.70
454	2022	M	50-59	Fall down	1.62	V	50	-1	81	26	4	4	1	9	9	0.7578	0	0	0	0	21	0	0	0.99	23.1	14.6	227	0.736041	2.9	3.94	25	0.95
455	2022	M	80-89	Fall down	0.506667	A	150	100	76	20	4	5	6	15	12	0.963	0	0	0	0	13	0	0	1.10	22.5	12.6	145	0.62212	2.7	4.34	45	0.79
456	2022	M	70-79	Fall down	0.538462	A	130	80	70	16	4	5	6	15	12	0.9728	1	0	1	0	9	0	0	1.03	24.3	11.6	211	0.277778	1.0	3.60	28	0.93
457	2022	M	20-29	TA	0.746667	P	150	90	112	20	1	1	2	4	9	0.7755	1	0	0	0	35	0	0	1.07	22.8	16.7	317	0.687961	2.8	4.07	63	0.77
458	2022	F	50-59	TA	0.6	A	120	80	72	17	4	5	6	15	12	0.9888	0	0	0	0	18	0	0	1.03	22.1	11.2	219	0.655738	2.8	4.27	423	0.70
459	2022	F	40-49	TA	-128	A	-1	-1	128	20	4	5	6	15	99999	0.7666	1	0	4	1	38	0	0	1.47	30.8	11.2	160	2.71318	7.0	2.58	440	1.37
460	2022	M	60-69	Slip down	0.646154	A	130	80	84	20	4	5	6	15	12	0.9728	0	0	0	0	9	0	0	1.07	21.5	12.2	156	0.390805	1.7	4.35	45	0.74
461	2022	F	60-69	TA	1.51667	A	60	40	91	20	4	5	6	15	10	0.9429	1	0	2	4	8	0	0	1.08	32.3	8.5	161	0.782918	2.2	2.81	19	0.74
462	2022	F	60-69	Fall down	1.24	V	50	-1	62	23	3	4	5	12	9	0.66	1	1	14	10	27	0	0	1.21	26.0	10.5	227	1.35294	4.6	3.40	411	0.96
463	2022	M	60-69	Fall down	0.922222	A	90	60	83	17	4	5	6	15	12	0.9535	0	0	0	0	16	0	0	1.01	23.5	13.9	219	0.481928	2.0	4.15	37	0.70
464	2022	F	10-19	Fall down	1.95	V	60	-1	117	22	3	5	6	14	10	0.838	1	1	6	9	43	0	0	1.50	32.8	9.2	233	0.863095	2.9	3.36	463	1.10
465	2022	M	60-69	Fall down	0.8375	A	80	40	67	20	4	5	6	15	11	0.9	0	0	0	0	21	0	0	1.20	23.8	11.9	122	0.516717	1.7	3.29	49	0.81
466	2022	F	50-59	TA	0.645455	A	110	70	71	17	4	5	6	15	12	0.9847	1	0	2	1	22	0	0	1.00	26.8	14.3	161	0.381679	1.5	3.93	81	0.60
467	2022	M	50-59	Etc	1	V	100	60	100	20	3	4	6	13	12	0.9706	1	0	1	4	10	0	0	1.77	41.6	10.2	51	4.40154	11.4	2.59	122	0.95
468	2022	F	60-69	TA	0.790909	V	110	60	87	23	3	2	6	11	11	0.9275	0	0	0	0	14	0	0	1.01	24.2	14.3	248	0.318907	1.4	4.39	26	0.65
469	2022	M	60-69	Fall down	0.95	A	80	40	76	20	4	5	6	15	11	0.8675	0	0	0	0	25	0	0	1.05	24.4	13.6	216	0.296128	1.3	4.39	22	1.54
470	2022	M	40-49	TA	2.2	P	80	40	176	-1	1	1	2	4	99999	0.8389	0	0	0	0	24	0	0	1.26	27.6	13.6	260	1.63743	5.6	3.42	162	0.89
471	2022	M	50-59	Fall down	0.75	P	140	100	105	24	4	2	5	11	11	0.9822	0	0	0	0	16	0	0	1.00	21.9	16.0	288	1	4.9	4.90	32	1.62
472	2022	M	60-69	Fall down	0.691667	A	120	80	83	22	4	5	6	15	12	0.9498	0	0	0	0	17	0	0	1.06	23.4	12.6	228	0.437788	1.9	4.34	48	0.98
473	2022	M	30-39	Slip down	0.669231	A	130	80	87	15	4	5	6	15	12	0.9807	0	0	0	0	25	0	0	1.09	27.3	12.6	295	0.193548	0.9	4.65	30	0.64
474	2022	M	20-29	TA	1.22	P	100	50	122	26	3	4	5	12	11	0.9717	1	0	2	2	22	0	0	1.22	30.2	13.3	313	1.58163	6.2	3.92	418	1.13
475	2022	F	70-79	TA	1.68333	U	60	-1	101	23	1	1	1	3	6	0.3744	1	0	7	0	18	0	0	2.17	89.2	8.5	72	5.60345	6.5	1.16	13	0.75
476	2022	M	70-79	Fall down	0.75	P	100	60	75	19	1	1	3	5	9	0.6922	0	0	0	0	20	1	1	1.06	26.1	14.6	225	0.674699	2.8	4.15	32	0.76
477	2022	M	80-89	Fall down	0.654545	V	110	70	72	22	3	4	6	13	12	0.781	0	0	0	0	38	1	1	1.12	26.7	13.3	266	1.21739	4.2	3.45	37	0.70
478	2022	M	50-59	Slip down	0.944444	A	90	60	85	16	4	5	6	15	12	0.9641	0	0	0	0	33	0	0	1.02	25.8	14.3	178	0.772947	3.2	4.14	78	0.94
479	2022	F	70-79	TA	1.53333	P	60	-1	92	18	1	2	4	7	8	0.5674	1	0	7	2	24	0	0	1.13	26.8	8.2	250	0.656716	2.2	3.35	416	0.69
480	2022	M	60-69	Object blunt	0.79	A	100	60	79	15	4	5	6	15	12	0.9372	1	0	2	0	20	0	0	1.14	23.4	9.9	146	0.216216	0.8	3.70	27	1.23
481	2022	M	80-89	TA	0.685714	A	140	100	96	15	4	4	6	14	12	0.8415	0	0	0	0	33	0	0	1.02	24.7	14.6	247	0.345679	1.4	4.05	42	1.01
482	2022	M	60-69	TA	0.758333	A	120	80	91	14	4	5	6	15	12	0.9093	0	0	0	0	25	0	0	1.04	28.2	15.0	202	0.213675	1.0	4.68	39	0.71
483	2022	M	70-79	TA	0.485714	A	140	90	68	10	4	5	6	15	12	0.9601	0	0	0	0	14	0	0	1.04	24.8	12.2	261	0.271605	1.1	4.05	28	0.79
484	2022	M	20-29	Fall down	0.983333	A	120	80	118	18	4	5	6	15	12	0.996	0	0	0	0	5	0	0	1.07	26.7	12.6	216	0.172786	0.8	4.63	53	0.75
485	2022	M	60-69	Fall down	0.788889	A	90	60	71	20	4	5	6	15	12	0.1584	0	0	0	0	75	0	0	1.02	25.0	15.6	209	0.705882	3.0	4.25	69	1.00
486	2022	M	50-59	Slip down	0.686667	P	150	100	103	26	4	1	5	10	11	0.9822	1	0	2	1	16	0	0	1.09	22.7	9.5	103	1.04061	4.1	3.94	337	0.89
487	2022	M	60-69	TA	0.936364	A	110	60	103	20	4	5	6	15	12	0.8794	1	0	2	0	29	0	0	1.21	26.1	9.2	131	0.668605	2.3	3.44	436	1.47
488	2022	M	50-59	Fall down	0.754545	A	110	70	83	20	4	5	6	15	12	0.9706	0	0	0	0	10	0	0	0.98	21.3	14.3	309	0.350109	1.6	4.57	49	0.84
489	2022	M	50-59	Fall down	0.728571	V	140	90	102	23	3	4	5	12	11	0.9615	0	0	0	0	26	0	0	1.04	25.6	17.3	249	1.1674	5.3	4.54	32	0.87
490	2022	M	70-79	Slip down	0.461538	A	130	80	60	14	4	5	6	15	12	0.9498	0	0	0	0	17	0	0	1.09	25.4	14.3	204	0.583942	2.4	4.11	28	0.93
491	2022	F	80-89	TA	0.626667	P	150	90	94	20	2	2	5	9	11	0.8199	0	0	0	0	27	0	0	1.04	24.2	13.9	253	0.517241	2.1	4.06	37	0.74
492	2022	M	60-69	Slip down	0.917647	A	85	50	78	15	4	5	6	15	11	0.9252	0	0	0	0	17	0	0	1.03	28.4	15.3	213	0.862534	3.2	3.71	21	1.06
493	2022	M	40-49	Penetrating	0.764286	A	140	90	107	22	4	5	6	15	12	0.9963	1	0	0	0	4	0	0	0.94	26.7	16.3	275	0.498915	2.3	4.61	34	0.82
494	2022	F	80-89	Fall down	0.33125	U	160	100	53	18	1	1	1	3	8	0.4458	1	0	3	1	25	1	1	1.11	28.0	9.2	361	0.315457	1.0	3.17	27	0.58
495	2022	M	60-69	Object blunt	0.91	A	100	60	91	16	4	5	6	15	12	0.9816	0	0	0	0	4	0	0	1.03	22.3	12.2	189	0.563003	2.1	3.73	27	0.94
496	2022	M	60-69	TA	0.585714	P	140	90	82	18	1	1	4	6	10	0.9573	0	0			-1	0	0	0.92	24.4	13.6	245	0.56872	2.4	4.22	33	0.91
497	2022	M	50-59	Fall down	0.35625	A	160	100	57	16	4	5	6	15	12	0.996	0	0	0	0	5	0	0	1.01	26.0	15.6	374	0.194175	0.8	4.12	25	0.99
498	2022	M	50-59	Fall down	1.02727	A	110	70	113	19	4	5	6	15	12	0.9918	0	0	0	0	14	0	0	1.08	22.2	13.6	290	0.180587	0.8	4.43	25	1.03
499	2022	M	60-69	Penetrating	0.85	A	100	50	85	16	4	5	6	15	12	0.9875	0	0			-1	0	0	0.90	23.1	12.6	277	1.01266	4.0	3.95	21	0.84
500	2022	M	70-79	TA	0.386364	P	220	120	85	22	1	1	4	6	10	0.6005	1	0	2	0	33	0	0	1.10	23.6	10.2	179	0.311688	1.2	3.85	19	3.31
501	2022	M	30-39	Penetrating	1.6625	A	80	40	133	-1	4	5	6	15	99999	0.9809	1	0	1	1	19	0	0	1.36	22.8	10.5	379	1.77852	5.3	2.98	24	0.64
502	2022	M	60-69	Penetrating	0.663636	A	110	70	73	22	4	5	6	15	12	0.9728	0	0	0	0	9	0	0	1.03	24.2	17.0	290	0.446009	1.9	4.26	20	0.84
503	2022	M	60-69	Penetrating	0.6	A	140	70	84	21	4	5	6	15	12	0.9801	0	0	0	0	5	0	0	1.12	24.1	15.0	282	0.715935	3.1	4.33	44	0.92
504	2022	F	80-89	Object blunt	0.553333	A	150	100	83	14	4	5	6	15	12	0.9842	0	0	0	0	2	0	0	0.97	23.3	11.9	207	0.207254	0.8	3.86	20	0.73
505	2022	M	60-69	Fall down	1.05	A	80	40	84	16	4	5	6	15	11	0.8265	1	1	16	4	29	0	0	1.32	24.9	6.8	#N/A	1.30435	4.2	3.22	62	1.19
506	2022	M	40-49	Penetrating	0.833333	A	120	80	100	18	4	5	6	15	12	0.9945	0	0	0	0	9	0	0	0.96	18.8	17.0	350	1.24352	4.8	3.86	29	1.23
507	2022	M	40-49	TA	0.814286	A	140	80	114	24	4	5	6	15	12	0.9821	0	0	0	0	24	0	0	1.04	24.1	12.6	237	0.276498	1.2	4.34	162	0.81
508	2022	F	60-69	Fall down	1.15556	A	90	60	104	34	4	5	6	15	11	0.9265	1	1	7	4	22	0	0	1.21	25.7	9.2	282	1.82099	5.9	3.24	66	1.16
509	2022	M	50-59	TA	1.42857	A	70	40	100	30	3	5	6	14	9	0.755	1	0	3	0	29	0	0	1.16	24.0	11.9	218	0.895062	2.9	3.24	162	1.11
510	2022	F	40-49	Fall down	-111	P	-1	-1	111	20	4	2	1	7	99999	0.0468	1	0	4	1	75	0	0	1.38	30.6	8.5	109	0.522648	1.5	2.87	175	0.98
511	2022	M	20-29	TA	0.790909	V	110	70	87	17	3	5	6	14	12	0.9715	1	0	0	0	30	0	0	1.12	24.2	17.0	316	0.540541	2.6	4.81	46	0.83
512	2022	M	60-69	TA	0.727273	A	110	70	80	20	4	5	6	15	12	0.781	1	0	0	2	38	0	0	1.25	25.9	10.2	157	0.733333	2.2	3.00	207	0.86
513	2022	M	70-79	Etc	-57	V	-1	-1	57	17	3	4	5	12	99999	0.8674	1	0	2	0	1	1	0	1.06	24.6	13.9	200	3.3162	12.9	3.89	31	2.00
514	2022	F	20-29	TA	1.2	A	90	60	108	30	4	5	6	15	11	0.9918	0	0	0	0	14	0	0	1.14	21.7	15.0	346	1.20301	4.8	3.99	330	0.51
515	2022	M	30-39	Slip down	0.8	P	90	60	72	18	2	2	5	9	11	0.9478	0	0	0	0	30	0	0	1.00	23.3	15.6	311	0.725995	3.1	4.27	30	0.87
516	2022	F	10-19	Fall down	1.2	A	100	60	120	22	4	4	6	14	12	0.9736	1	0	1	1	29	0	0	1.13	24.9	11.6	313	1.0177	4.6	4.52	121	0.99
517	2022	M	70-79	Fall down	1.09091	P	110	70	120	20	1	1	2	4	9	0.6207	1	1	4	6	24	1	1	1.33	35.9	12.6	316	1.69811	2.7	1.59	37	0.85
518	2022	M	50-59	TA	0.833333	A	120	80	100	23	4	5	6	15	12	0.9875	0	0			-1	0	0	0.99	23.4	17.0	241	1.2685	6.0	4.73	43	0.92
519	2022	M	70-79	TA	0.7	A	80	40	56	18	4	5	6	15	11	0.8675	1	0	5	0	25	0	0	1.05	22.8	13.6	173	0.626959	2.0	3.19	137	0.98
520	2022	M	60-69	TA	0.833333	A	120	80	100	18	4	5	6	15	12	0.9785	0	0	0	0	6	0	0	1.20	23.6	11.9	263	0.566038	2.4	4.24	160	2.43
521	2022	M	60-69	Fall down	0.635714	A	140	80	89	17	4	5	6	15	12	0.9459	1	0	0	2	18	0	0	1.14	25.1	9.5	104	0.283286	1.0	3.53	26	0.61
522	2022	M	50-59	Fall down	0.347619	U	210	100	73	22	4	1	1	6	10	0.9127	1	0	2	0	29	1	1	1.12	24.9	15.0	292	1.00858	4.7	4.66	43	0.87
523	2022	M	80-89	TA	0.5	P	200	110	100	22	1	1	2	4	9	0.5826	0	0	0	0	26	1	1	1.07	26.1	12.6	211	0.565111	2.3	4.07	36	1.19
524	2022	M	60-69	Fall down	0.557143	V	140	70	78	18	4	4	5	13	12	0.9498	0	0	0	0	17	0	0	0.95	20.8	14.3	201	0.507246	2.1	4.14	32	0.84
525	2022	F	70-79	TA	0.684615	A	130	90	89	17	4	5	6	15	12	0.9601	0	0	0	0	14	0	0	1.08	24.5	13.9	220	0.703518	2.8	3.98	104	0.63
526	2022	M	40-49	TA	0.55	A	140	90	77	26	4	5	6	15	12	0.9859	0	0	0	0	21	0	0	1.06	21.7	15.3	179	0.266344	1.1	4.13	27	0.95
527	2022	M	70-79	TA	1.81667	V	60	30	109	18	3	4	6	13	10	0.8444	1	0	5	4	22	0	0	1.49	37.3	8.5	95	1.03825	1.9	1.83	241	0.91
528	2022	M	30-39	TA	0.890909	V	110	70	98	20	3	4	5	12	11	0.9808	0	0	0	0	17	0	0	0.98	23.2	15.3	300	1.01485	4.1	4.04	338	0.74
529	2022	M	50-59	Fall down	2.05	A	60	-1	123	30	4	5	6	15	9	0.9587	1	0	6	2	24	0	0	1.38	31.3	13.9	192	1.97531	8.0	4.05	91	1.27
530	2022	M	60-69	TA	0.754545	P	110	60	83	20	4	2	5	11	11	0.5606	1	0	6	1	43	0	0	1.02	24.5	12.9	226	0.890805	3.1	3.48	85	0.73
531	2022	M	60-69	Etc	2.5	P	50	-1	125	29	1	2	2	5	7	0.1335	1	1	17	13	43	1	0	1.27	31.8	11.2	154	1.58192	5.6	3.54	100	1.16
532	2022	M	40-49	TA	-88	P	-1	-1	88	-1	1	1	1	3	99999	0.4357	1	1	6	8	24	1	0	1.87	55.4	9.2	119	5.07246	14.0	2.76	401	1.56
533	2022	M	20-29	TA	1.74286	V	70	40	122	22	3	5	6	14	10	0.9137	1	0	2	0	34	0	0	1.05	26.3	16.3	260	1.25	5.2	4.16	1568	0.95
534	2022	F	70-79	Fall down	0.4	A	140	70	56	24	4	5	6	15	12	0.8953	0	0	0	0	27	0	0	1.02	26.2	11.9	236	0.172911	0.6	3.47	47	0.38
535	2022	M	20-29	Penetrating	0.91	A	100	60	91	17	4	5	6	15	12	0.9971	0	0	0	0	1	0	0	1.01	21.4	13.9	344	0.744921	3.3	4.43	25	1.05
536	2022	M	50-59	Object blunt	1.09091	A	110	70	120	27	4	5	6	15	12	0.9271	0	0	0	0	22	0	0	1.01	23.3	14.6	249	0.366133	1.6	4.37	103	0.89
537	2022	M	60-69	TA	0.45625	A	160	100	73	17	4	5	6	15	12	0.9706	0	0	0	0	10	0	0	1.06	27.7	13.3	283	0.197531	0.8	4.05	25	0.94
538	2022	M	40-49	Slip down	1.16	A	100	60	116	19	4	5	6	15	12	0.9869	0	0	0	0	20	0	0	0.99	23.4	15.6	344	0.676533	3.2	4.73	31	0.94
539	2022	M	50-59	Fall down	0.573684	U	190	100	109	18	1	1	1	3	8	0.6219	0	0	0	0	16	0	0	1.05	27.8	17.7	309	0.876404	3.9	4.45	43	0.80
540	2022	M	80-89	Fall down	3.23333	P	30	-1	97	26	1	1	4	6	7	0.5991	1	0	4	0	17	1	0	1.29	29.9	8.8	290	3.6338	12.9	3.55	385	1.37
541	2022	M	30-39	TA	0.9	P	90	60	81	16	1	4	4	9	11	0.9848	0	0	0	0	14	0	0	0.99	22.8	#N/A	262	0.618102	2.8	4.53	23	0.77
542	2022	M	70-79	Fall down	0.87	A	100	60	87	22	4	5	6	15	12	0.9498	0	0	0	0	17	0	0	1.03	26.3	12.6	214	0.792839	3.1	3.91	27	0.94
543	2022	F	70-79	TA	0.53	A	100	60	53	17	4	5	6	15	12	0.9323	1	0	1	1	21	0	0	1.16	30.7	12.6	192	0.297297	1.1	3.70	90	0.54
544	2022	F	50-59	Fall down	0.822222	V	90	60	74	17	3	5	6	14	12	0.9785	0	0	0	0	6	0	0	0.98	22.9	13.3	314	0.564334	2.5	4.43	71	0.65
545	2022	M	20-29	TA	1.11111	A	90	60	100	17	4	5	6	15	12	0.9879	1	0	2	0	19	0	0	1.13	25.9	14.3	260	0.544041	2.1	3.86	257	0.82
546	2022	M	60-69	TA	0.725	A	120	80	87	16	4	5	6	15	12	0.9801	0	0	0	0	5	0	0	0.97	26.0	15.6	161	0.543478	2.5	4.60	22	0.78
547	2022	F	80-89	Slip down	0.6875	P	160	100	110	21	1	1	4	6	10	0.7396	0	0	0	0	25	1	0	1.08	27.2	13.6	329	0.261905	1.1	4.20	31	0.32
548	2022	F	80-89	TA	1.75	U	40	-1	70	12	1	1	3	5	6	0.0546	1	1	11	0	50	1	0	2.05	85.1	9.2	69	3.46154	6.3	1.82	91	1.16
549	2022	F	50-59	Fall down	0.790909	P	110	70	87	15	1	1	4	6	10	0.724	0	0	0	0	26	0	0	1.01	27.9	13.3	318	0.501139	2.2	4.39	29	0.45
550	2022	M	30-39	TA	0.530769	A	130	80	69	15	4	5	6	15	12	0.9897	1	0	0	2	17	0	0	0.97	22.8	11.9	151	0.162162	0.6	3.70	55	0.47
551	2022	F	70-79	Penetrating	0.672727	A	110	70	74	18	4	5	6	15	12	0.9854	0	0	0	0	1	0	0	0.97	23.1	13.6	217	0.896861	4.0	4.46	36	0.71
552	2022	M	60-69	TA	0.88	V	100	60	88	16	3	5	6	14	12	0.9657	0	0	0	0	12	0	0	1.09	24.2	12.6	183	1.51099	5.5	3.64	57	0.68
553	2022	M	50-59	TA	0.625	P	160	100	100	21	1	1	3	5	9	0.6018	0	0	0	0	25	1	1	1.15	32.5	16.0	237	0.29484	1.2	4.07	44	0.93
554	2022	M	80-89	Slip down	0.684615	A	130	80	89	11	4	5	6	15	12	0.9728	0	0	0	0	9	0	0	1.05	24.1	16.0	121	0.471698	2.0	4.24	38	0.73
555	2022	F	50-59	Fall down	0.9375	A	80	40	75	28	4	5	6	15	11	0.9602	1	0	2	7	29	0	0	1.29	24.8	7.5	143	0.237467	0.9	3.79	84	0.87
556	2022	M	80-89	Fall down	0.809091	A	110	70	89	19	4	5	6	15	12	0.9875	0	0			-1	0	0	1.08	27.1	10.5	114	0.284238	1.1	3.87	38	3.21
557	2022	F	10-19	Fall down	0.9	A	100	60	90	16	4	5	6	15	12	0.9879	1	0	2	0	19	0	0	1.17	22.9	0	146	1.08824	3.7	3.40	78	0.68
558	2022	M	10-19	Fall down	0.941667	A	120	80	113	19	4	5	6	15	12	0.9897	0	0	0	0	17	0	0	1.25	25.3	16.3	349	0.736607	3.3	4.48	238	1.06
559	2022	F	80-89	Fall down	0.286364	A	220	120	63	20	4	5	6	15	12	0.9728	1	0	1	1	9	0	0	1.00	28.4	14.3	187	0.20595	0.9	4.37	28	0.67
560	2022	M	60-69	TA	0.526667	A	150	100	79	17	4	5	6	15	12	0.9706	1	0	0	1	10	0	0	1.03	23.8	11.2	199	0.386364	1.7	4.40	83	1.42
561	2022	M	70-79	Object blunt	0.684615	A	130	80	89	20	4	5	6	15	12	0.9706	0	0	0	0	10	0	0	0.97	22.6	15.3	192	0.539906	2.3	4.26	21	0.97
562	2022	M	20-29	TA	1.6875	A	80	50	135	24	4	5	6	15	11	0.9325	1	0	5	1	36	0	0	1.07	22.8	14.6	383	1.24682	4.9	3.93	43	1.60
563	2022	M	50-59	TA	0.481818	A	110	70	53	16	4	5	6	15	12	0.9945	1	0	0	2	9	0	0	1.05	21.6	7.8	212	0.23753	1.0	4.21	8	11.84
564	2022	F	30-39	TA	0.691667	A	120	80	83	20	4	5	6	15	12	0.9847	0	0	0	0	22	0	0	1.03	22.5	15.6	286	0.458716	2.0	4.36	97	0.80
565	2022	M	30-39	Penetrating	0.583333	A	120	80	70	19	4	5	6	15	12	0.9971	0	0	0	0	1	0	0	1.03	28.6	16.0	187	0.199115	0.9	4.52	21	0.82
566	2022	M	60-69	Penetrating	0.364706	A	170	100	62	25	4	5	6	15	12	0.9816	0	0	0	0	4	0	0	1.03	20.2	16.7	234	0.334076	1.5	4.49	26	0.81
567	2022	M	80-89	Fall down	0.540909	P	220	120	119	20	1	1	4	6	10	0.6562	0	0	0	0	30	1	0	1.25	38.6	11.2	154	1.11369	4.8	4.31	33	0.98
568	2022	F	40-49	TA	0.553333	P	150	100	83	22	1	1	2	4	9	0.876	1	0	0	2	26	0	0	1.17	24.4	13.3	344	0.622951	1.9	3.05	19	0.48
569	2022	M	60-69	TA	-77	U	-1	-1	77	16	1	1	1	3	99999	0.0719	1	0	8	0	33	1	0	1.30	53.8	7.1	135	4.82143	13.5	2.80	374	0.80
570	2022	M	50-59	Slip down	0.642857	V	140	90	90	16	4	4	6	14	12	0.963	0	0	0	0	13	0	0	1.03	26.3	16.0	260	0.20595	0.9	4.37	21	0.48
571	2022	M	20-29	TA	1.45556	A	90	60	131	20	4	5	6	15	12	0.9736	1	0	3	5	29	0	0	1.16	24.5	10.2	303	1.17808	4.3	3.65	61	1.05
572	2022	M	50-59	Object blunt	1.96	A	50	-1	98	24	4	5	6	15	10	0.9591	1	0	2	0	24	0	0	1.16	24.5	13.6	247	0.567568	2.1	3.70	28	0.93
573	2022	M	20-29	Fall down	0.7	A	120	80	84	20	4	5	6	15	12	0.9905	0	0	0	0	16	0	0	1.05	26.4	16.3	242	0.147368	0.7	4.75	33	0.88
574	2022	M	20-29	TA	1.1625	A	80	50	93	21	4	5	6	15	11	0.9939	0	0	0	0	5	0	0	1.07	24.8	16.0	274	0.606061	2.8	4.62	43	0.82
575	2022	F	60-69	Object blunt	1.4375	A	80	50	115	45	4	5	6	15	10	0.9396	1	0	1	0	14	0	0	1.25	29.8	10.9	232	1.97452	6.2	3.14	34	0.70
576	2022	F	50-59	Penetrating	0.628571	A	140	90	88	17	4	5	6	15	12	0.9975	0	0			-1	0	0	0.93	18.2	13.6	226	0.465116	2.0	4.30	16	0.55
577	2022	M	30-39	TA	0.466667	A	120	80	56	18	4	5	6	15	12	0.9897	0	0	0	0	17	0	0	1.03	22.5	16.3	338	0.883002	4.0	4.53	119	1.32
578	2022	F	60-69	TA	0.84	A	100	60	84	15	4	5	6	15	12	0.9706	1	0	1	0	10	0	0	1.33	22.5	10.9	72	0.553846	1.8	3.25	20	0.51
579	2022	M	70-79	Fall down	-36	U	-1	-1	36	21	1	1	1	3	99999	0.1191	1	0	4	3	26	1	1	1.19	29.1	15.0	222	6.83099	9.7	1.42	38	0.86
580	2022	M	60-69	Object blunt	1.05	P	120	80	126	24	2	3	4	9	11	0.9275	0	0	0	0	14	0	0	1.13	26.6	13.9	189	1.70264	7.1	4.17	77	0.80
581	2022	F	60-69	TA	1.34286	A	70	40	94	16	4	5	6	15	10	0.9429	1	0	2	1	8	0	0	1.35	27.6	6.8	113	1.29371	3.7	2.86	472	1.10
582	2022	M	50-59	Penetrating	1.3375	P	80	50	107	18	2	1	4	7	9	0.8687	1	0	1	0	9	0	0	1.03	22.4	13.6	147	1.28358	4.3	3.35	81	1.19
583	2022	M	60-69	Slip down	0.854545	A	110	70	94	20	4	5	6	15	12	0.9535	1	0	0	1	16	0	0	1.04	22.9	16.3	186	0.795181	3.3	4.15	53	0.78
584	2022	M	50-59	Fall down	0.785714	A	70	40	55	13	4	5	6	15	10	0.9524	0	0	0	0	26	0	0	1.08	25.1	13.3	210	0.56338	2.0	3.55	36	0.68
585	2022	M	50-59	TA	1.12857	A	70	50	79	23	4	5	6	15	10	0.798	1	1	4	6	26	1	0	1.30	31.5	12.2	74	2.56966	8.3	3.23	73	1.13
586	2022	F	70-79	TA	1.35556	U	90	50	122	-1	1	1	1	3	99999	0.2441	1	1	8	4	36	1	0	1.32	31.6	10.9	279	1.875	6.6	3.52	254	1.04
587	2022	M	10-19	Fall down	2.61667	A	60	30	157	20	4	5	6	15	10	0.9761	1	0	4	0	17	0	0	1.39	28.1	8.5	108	0.672515	2.3	3.42	63	0.96
588	2022	M	70-79	Fall down	0.626316	P	190	100	119	18	1	1	4	6	10	0.724	1	0	1	0	26	0	0	1.05	24.2	13.6	200	1.10294	4.5	4.08	27	0.76
589	2022	F	80-89	Slip down	0.67	A	100	60	67	16	4	5	6	15	12	0.9728	0	0	0	0	9	0	0	1.00	24.8	13.6	183	0.346535	1.4	4.04	28	0.66
590	2022	F	10-19	Fall down	0.838462	A	130	80	109	14	4	5	6	15	12	0.9613	1	0	0	1	34	0	0	1.13	23.1	13.9	295	0.30303	1.3	4.29	47	0.50
591	2022	M	70-79	TA	1.4	P	80	40	112	24	1	1	2	4	8	0.6509	1	0	2	1	17	0	0	1.51	30.4	9.9	158	1.73585	4.6	2.65	112	1.16
592	2022	M	10-19	TA	0.7	A	110	70	77	20	4	5	6	15	12	0.9905	1	0	2	0	16	0	0	1.24	31.7	10.9	318	0.467836	1.6	3.42	20	0.86
593	2022	F	50-59	Fall down	0.728571	V	140	80	102	15	4	1	4	9	11	0.9275	0	0	0	0	14	0	0	1.24	24.9	15.6	142	1.33858	5.1	3.81	139	0.44
594	2022	M	40-49	Fall down	0.546667	A	150	100	82	19	4	5	6	15	12	0.9897	1	0	0	0	17	0	0	1.06	21.9	13.9	211	0.297767	1.2	4.03	28	1.07
595	2022	M	30-39	Fall down	0.65	A	140	90	91	17	4	5	6	15	12	0.9888	0	0	0	0	18	0	0	1.22	23.6	12.6	215	0.785219	3.4	4.33	97	1.19
596	2022	M	70-79	TA	0.657143	A	140	90	92	18	4	5	6	15	12	0.9875	0	0	0	0	-1	0	0	1.10	29.1	14.6	233	0.138504	0.5	3.61	22	0.63
597	2022	M	60-69	TA	0.738889	P	180	120	133	29	4	2	5	11	11	0.7952	1	1	4	12	29	1	0	1.04	26.0	7.8	224	5.4717	8.7	1.59	26	1.02
598	2022	F	60-69	Fall down	0.684615	A	130	80	89	24	4	5	6	15	12	0.9535	0	0	0	0	16	0	0	0.99	24.5	12.9	152	0.174129	0.7	4.02	31	0.89
599	2022	M	10-19	TA	0.846154	A	130	90	110	23	4	5	6	15	12	0.9859	1	0	1	0	21	0	0	1.08	24.2	16.3	244	0.790021	3.8	4.81	244	1.09
600	2022	M	40-49	Penetrating	0.658333	A	120	80	79	17	4	5	6	15	12	0.9975	0	0			-1	0	0	0.96	21.4	15.3	214	0.449438	2.0	4.45	27	1.03
601	2022	M	50-59	TA	0.372727	P	220	150	82	18	1	1	2	4	9	0.5826	0	0	0	0	26	1	1	1.01	24.9	17.3	440	1.48	7.4	5.00	20	0.95
602	2022	M	50-59	Slip down	0.526316	P	190	100	100	18	1	1	2	4	9	0.5826	0	0	0	0	26	1	1	0.98	24.6	16.7	219	0.801688	3.8	4.74	37	0.56
603	2022	M	70-79	Object blunt	0.446667	A	150	90	67	15	4	5	6	15	12	0.9728	0	0	0	0	9	0	0	1.03	23.8	11.9	178	0.19802	0.8	4.04	26	0.89
604	2022	F	50-59	Fall down	0.83	A	100	60	83	19	4	5	6	15	12	0.9271	0	0	0	0	22	0	0	1.05	24.0	16.3	244	0.644391	2.7	4.19	318	0.59
605	2022	M	60-69	TA	0.452941	P	170	100	77	25	1	2	2	5	9	0.4056	1	0	0	4	35	0	0	1.09	24.1	13.6	280	0.439815	1.9	4.32	35	0.96
606	2022	M	60-69	Object blunt	1.45	A	60	-1	87	28	4	5	6	15	10	0.5055	1	0	6	2	43	0	0	1.03	22.7	14.6	181	0.384615	1.6	4.16	67	1.04
607	2022	M	20-29	TA	0.99	A	100	60	99	17	4	5	6	15	12	0.9949	1	0	1	1	8	0	0	1.10	27.0	15.6	223	1.40625	6.3	4.48	127	1.14
608	2022	M	60-69	TA	0.85	A	120	80	102	18	4	5	6	15	12	0.9816	1	0	2	0	4	0	0	1.08	24.1	11.6	254	0.317003	1.1	3.47	15	0.84
609	2022	M	60-69	TA	0.98	P	100	60	98	24	1	3	5	9	11	0.9097	0	0	0	0	17	0	0	1.00	25.2	17.0	350	1.59389	7.3	4.58	48	0.77
610	2022	M	60-69	TA	0.621429	P	140	90	87	15	4	2	5	11	11	0.8713	0	0	0	0	22	0	0	1.01	26.0	16.7	218	0.156951	0.7	4.46	21	0.89
611	2022	F	40-49	TA	2.18	P	50	-1	109	18	1	2	1	4	7	0.7357	1	0	3	5	27	0	0	1.35	27.8	9.9	133	0.902256	3.6	3.99	625	0.97
612	2022	M	60-69	TA	0.816667	A	120	80	98	17	4	5	6	15	12	0.9706	0	0	0	0	10	0	0	1.05	25.0	12.9	267	0.42328	1.6	3.78	34	0.76
613	2022	M	50-59	Fall down	0.5625	V	160	90	90	20	4	4	6	14	12	0.9601	1	0	1	0	14	0	0	1.03	19.4	8.2	184	1.06762	3.0	2.81	95	3.01
614	2022	M	60-69	Object blunt	0.3	A	210	110	63	15	4	5	6	15	12	0.9323	0	0	0	0	21	0	0	1.00	25.4	13.6	150	0.218447	0.9	4.12	25	0.68
615	2022	M	50-59	Fall down	0.533333	A	150	100	80	17	4	5	3	12	11	0.88	0	0	0	0	21	0	0	0.98	21.2	15.0	271	0.383747	1.7	4.43	28	0.97
616	2022	M	40-49	TA	0.611765	P	170	100	104	22	2	2	5	9	11	0.9643	1	0	0	2	25	0	0	1.01	24.8	17.0	319	1.09489	4.5	4.11	38	0.80
617	2022	M	30-39	TA	1.02	A	100	60	102	18	4	5	6	15	12	0.9925	1	0	0	5	13	0	0	1.01	23.5	14.6	133	1.50943	4.0	2.65	164	0.74
618	2022	F	70-79	Slip down	0.5	P	120	70	60	22	2	2	4	8	10	0.7396	1	0	2	3	25	0	0	1.20	40.6	9.9	400	0.15015	0.5	3.33	17	1.29
619	2022	F	80-89	Slip down	0.64375	A	160	90	103	23	4	4	6	14	12	0.9459	0	0	0	0	18	0	0	1.07	26.2	11.9	196	0.552764	2.2	3.98	22	0.74
620	2022	M	30-39	Fall down	0.842857	A	140	90	118	18	4	5	6	15	12	0.996	0	0	0	0	5	0	0	0.97	22.2	17.7	155	0.617577	2.6	4.21	33	0.85
621	2022	M	20-29	Penetrating	0.9	A	100	60	90	17	4	5	6	15	12	0.9975	0	0			-1	0	0	0.95	26.3	16.3	251	0.529661	2.5	4.72	21	0.55
622	2022	M	60-69	Fall down	0.571429	P	140	90	80	20	1	2	5	8	10	0.9035	0	0	0	0	10	0	0	0.96	22.2	16.0	245	1.06695	5.1	4.78	55	0.81
623	2022	M	50-59	TA	0.76875	V	160	100	123	24	3	4	5	12	11	0.8422	1	0	0	0	25	0	0	1.02	23.4	#N/A	244	1.01449	4.2	4.14	31	0.61
624	2022	M	50-59	Slip down	0.655556	A	90	60	59	16	4	5	1	10	11	0.0911	0	0	0	0	75	0	0	1.12	27.3	13.3	246	0.797342	2.4	3.01	35	0.82
625	2022	M	60-69	TA	0.563636	V	110	70	62	18	3	5	6	14	12	0.9728	0	0	0	0	9	0	0	1.03	23.5	16.7	248	1.52542	6.3	4.13	101	0.71
626	2022	M	30-39	TA	1.08889	A	90	60	98	21	4	5	6	15	12	0.9941	0	0	0	0	10	0	0	1.03	28.3	15.0	274	0.544554	2.2	4.04	27	0.81
627	2022	M	20-29	Fall down	0.98	A	100	60	98	18	4	5	6	15	12	0.996	0	0	0	0	5	0	0	1.04	25.4	17.3	258	0.417457	2.2	5.27	70	0.86
628	2022	M	20-29	Fall down	0.945455	A	110	70	104	20	4	4	6	14	12	0.9975	0	0			-1	0	0	0.97	22.6	17.0	350	0.985915	4.9	4.97	30	0.89
629	2022	M	20-29	TA	0.584615	A	130	70	76	20	4	5	6	15	12	0.9918	0	0	0	0	14	0	0	1.10	22.7	14.3	193	0.193705	0.8	4.13	372	0.72
630	2022	M	60-69	TA	1.28889	A	90	60	116	18	4	5	6	15	12	0.9271	1	0	1	2	22	0	0	1.11	26.8	11.6	128	0.353982	1.2	3.39	513	0.67
631	2022	M	50-59	TA	0.609091	P	110	70	67	19	3	1	5	9	11	0.655	1	0	0	0	38	0	0	0.97	25.4	13.9	182	0.378251	1.6	4.23	31	0.83
632	2022	F	40-49	TA	0.79	A	100	60	79	19	4	5	6	15	12	0.9791	0	0	0	0	26	0	0	1.02	23.8	11.2	243	0.958549	3.7	3.86	339	0.69
633	2022	F	60-69	TA	0.709091	A	110	70	78	20	4	5	6	15	12	0.9728	1	0	0	2	9	0	0	1.00	23.0	12.6	179	0.564706	2.4	4.25	27	0.74
634	2022	M	60-69	TA	0.705882	U	170	100	120	22	1	1	1	3	8	0.7261	0	0	0	0	10	0	0	1.12	24.6	13.6	230	0.60274	2.2	3.65	218	1.20
635	2022	F	80-89	Slip down	0.557143	A	140	90	78	20	4	5	6	15	12	0.9498	0	0	0	0	17	0	0	0.97	23.7	12.2	519	0.588235	2.2	3.74	16	0.74
636	2022	M	60-69	TA	0.918182	A	110	60	101	17	4	5	6	15	12	0.9498	1	0	4	1	17	0	0	1.07	23.3	8.8	279	1.36232	4.7	3.45	34	1.19
637	2022	M	20-29	TA	0.741667	A	120	80	89	18	4	5	6	15	12	0.9582	1	0	0	3	35	0	0	1.02	26.8	16.0	246	0.788863	3.4	4.31	83	1.10
638	2022	M	50-59	Fall down	1.83333	P	60	-1	110	30	1	2	1	4	6	0.2379	1	0	8	0	34	1	0	1.21	29.0	8.2	307	0.963542	3.7	3.84	267	1.46
639	2022	M	40-49	Etc	0.963636	A	110	70	106	20	4	5	6	15	12	0.9975	0	0			-1	0	0	1.03	24.2	15.3	227	0.805369	3.6	4.47	24	0.98
640	2022	M	40-49	Fall down	0.476923	P	130	80	62	25	1	2	4	7	10	0.8364	1	0	1	0	38	0	0	1.08	21.9	15.0	267	0.669746	2.9	4.33	35	1.03
641	2022	M	50-59	TA	1.08	A	100	60	108	24	4	5	6	15	12	0.8794	0	0	0	0	29	0	0	1.06	23.9	15.6	308	0.913462	3.8	4.16	83	0.91
642	2022	M	60-69	Fall down	0.7875	A	80	40	63	19	4	5	6	15	11	0.762	1	0	3	0	34	0	0	1.13	22.2	11.2	236	1.44144	4.8	3.33	157	1.05
643	2022	M	40-49	Object blunt	0.5	U	100	60	50	-1	1	1	3	5	99999	0.9503	1	0	1	1	13	0	0	1.04	26.2	12.6	185	0.103093	0.4	3.88	24	0.71
644	2022	M	80-89	Slip down	0.786667	V	150	100	118	16	3	3	5	11	11	0.9501	0	0	0	0	9	0	0	1.07	23.1	13.6	322	0.645161	2.4	3.72	16	0.90
645	2022	M	70-79	Fall down	0.866667	A	90	60	78	20	4	5	6	15	12	0.9601	0	0	0	0	14	0	0	1.24	23.6	12.6	145	0.513514	1.9	3.70	68	0.83
646	2022	M	60-69	Slip down	0.4875	P	160	100	78	16	3	3	5	11	11	0.8422	1	0	0	6	25	1	1	1.05	25.0	17.0	263	0.805369	3.6	4.47	45	0.63
647	2022	M	20-29	TA	1.03	P	100	60	103	16	3	4	4	11	11	0.8659	1	0	4	0	43	0	0	1.15	25.9	13.3	260	0.515759	1.8	3.49	74	0.71
648	2022	F	90-99	Slip down	1.14286	U	140	100	160	20	1	1	1	3	8	0.4262	1	0	3	0	26	1	1	1.14	25.6	14.3	135	0.482456	2.2	4.56	36	0.91
649	2022	M	70-79	Fall down	0.966667	P	120	80	116	17	4	2	3	9	11	0.655	1	0	5	3	38	1	1	1.26	31.6	11.6	157	0.527859	1.8	3.41	33	0.80
650	2022	F	40-49	Penetrating	1.54286	A	70	-1	108	28	4	5	6	15	10	0.9825	1	0	5	0	13	0	0	1.07	22.5	9.9	271	1.44414	5.3	3.67	20	0.52
651	2022	M	60-69	TA	1	V	60	40	60	16	4	4	6	14	10	0.798	1	0	5	4	26	0	0	1.36	33.4	11.2	160	1.44543	4.9	3.39	79	0.89
652	2022	M	20-29	Fall down	1.425	V	80	40	114	22	3	4	5	12	10	0.5417	1	1	6	5	59	0	0	1.10	23.9	15.0	496	1.36364	5.4	3.96	168	1.11
653	2022	F	70-79	Slip down	0.525	A	120	80	63	27	4	5	6	15	12	0.9459	1	0	0	1	18	1	0	0.99	21.6	13.6	184	0.807292	3.1	3.84	1035	0.57
654	2022	F	60-69	Slip down	0.428571	A	140	90	60	16	4	5	6	15	12	0.9459	0	0	0	0	18	0	0	0.98	21.4	13.3	182	0.165877	0.7	4.22	23	0.47
655	2022	M	40-49	Penetrating	1.68571	V	70	-1	118	22	3	4	5	12	9	0.936	1	1	16	2	22	0	0	1.15	25.6	15.3	229	2.88095	12.1	4.20	76	1.36
656	2022	M	50-59	TA	0.683333	A	120	80	82	17	4	5	6	15	12	0.9963	0	0	0	0	4	0	0	1.00	26.2	14.6	218	0.341686	1.5	4.39	119	0.60
657	2022	F	60-69	TA	0.625	A	160	100	100	18	4	5	6	15	12	0.9657	0	0	0	0	12	0	0	1.00	24.1	14.3	200	0.214425	1.1	5.13	40	0.65
658	2022	M	80-89	Slip down	0.755556	A	90	60	68	24	4	5	6	15	12	0.1584	0	0	0	0	75	0	0	1.07	25.8	13.9	232	0.32634	1.4	4.29	25	1.17
659	2022	F	50-59	TA	1.4375	A	80	40	115	23	4	5	6	15	11	0.9134	1	0	2	0	19	0	0	0.98	27.2	14.6	351	1.87783	8.3	4.42	18	0.58
660	2022	M	10-19	Fall down	0.91	A	100	60	91	17	4	5	6	15	12	0.996	0	0	0	0	5	0	0	1.03	20.3	16.0	233	1.2369	5.9	4.77	27	0.88
661	2022	F	60-69	Slip down	0.990909	U	110	70	109	23	1	1	1	3	8	0.7978	0	0	0	0	5	1	0	1.72	51.8	9.9	206	3.6755	11.1	3.02	622	0.95
662	2022	M	60-69	TA	1.23333	A	60	-1	74	24	4	5	6	15	10	0.9385	1	0	8	1	9	0	0	1.41	27.7	8.2	194	1.94346	5.5	2.83	25	0.99
663	2022	M	50-59	Fall down	0.530769	P	130	80	69	18	2	2	5	9	11	0.9097	1	1	1	10	17	1	1	1.19	25.0	16.7	126	0.533049	2.5	4.69	60	0.93
664	2022	M	50-59	TA	1.6	V	70	40	112	20	3	5	6	14	10	0.8224	0	0	0	0	24	0	0	0.99	22.6	12.9	215	1.8306	6.7	3.66	104	0.86
665	2022	F	50-59	Fall down	1.0625	A	80	40	85	19	4	2	4	10	10	0.9604	0	0	0	0	21	0	0	1.01	22.2	11.9	186	0.544413	1.9	3.49	19	0.59
666	2022	M	30-39	TA	0.607692	A	130	80	79	22	4	5	6	15	12	0.996	0	0	0	0	5	0	0	0.95	23.3	15.6	227	0.5074	2.4	4.73	331	0.90
667	2022	M	50-59	TA	1.4	A	60	-1	84	24	4	5	6	15	10	0.8585	1	0	4	0	41	0	0	1.19	27.2	9.9	247	0.798898	2.9	3.63	54	0.97
668	2022	F	70-79	TA	1.4125	A	80	40	113	24	4	5	6	15	11	0.959	1	1	6	36	9	1	1	1.18	24.2	12.2	168	1.15242	3.1	2.69	26	1.11
669	2022	F	80-89	Slip down	1.29	P	100	60	129	17	2	4	5	11	11	0.8422	1	0	1	0	25	0	0	1.01	22.2	9.2	423	0.461957	1.7	3.68	19	0.43
670	2022	F	90-99	TA	0.51	A	100	60	51	20	4	5	6	15	12	0.9498	1	0	0	2	17	1	1	1.22	25.6	10.9	134	0.203562	0.8	3.93	45	2.59
671	2022	M	70-79	Slip down	0.4875	P	160	100	78	18	1	1	2	4	9	0.6018	1	0	0	0	25	1	0	1.30	30.8	15.6	172	0.348837	1.5	4.30	40	0.86
672	2022	M	70-79	TA	0.72	A	100	60	72	16	4	5	6	15	12	0.8191	1	0	1	3	35	0	0	1.15	26.2	12.6	233	0.512821	2.0	3.90	31	1.12
673	2022	M	30-39	Etc	0.678947	A	190	100	129	17	4	5	6	15	12	0.9975	0	0			-1	0	0	1.00	23.4	16.3	285	0.390947	1.9	4.86	49	0.88
674	2022	M	60-69	TA	0.755556	A	90	50	68	16	4	5	6	15	12	0.9271	0	0	0	0	22	0	0	1.17	25.9	13.6	108	0.345745	1.3	3.76	65	0.88
675	2022	F	80-89	Fall down	0.6	U	180	100	108	20	1	1	1	3	8	0.2987	0	0	0	0	33	1	1	1.14	26.9	12.6	90	1.06383	4.5	4.23	31	0.66
676	2022	M	50-59	Object blunt	0.406667	A	150	100	61	15	4	5	2	11	11	0.9822	0	0	0	0	16	0	0	1.03	22.8	16.0	198	0.179775	0.8	4.45	33	0.91
677	2022	F	80-89	Fall down	0.552941	U	170	100	94	20	1	1	1	3	8	0.4458	1	0	0	0	25	1	0	1.35	43.8	5.4	153	1.88272	6.1	3.24	40	0.64
678	2022	M	40-49	TA	0.585714	A	140	100	82	19	4	5	6	15	12	0.9941	0	0	0	0	10	0	0	0.93	25.6	17.7	221	0.277778	1.2	4.32	59	0.79
679	2022	M	60-69	Object blunt	0.413333	A	150	90	62	23	4	5	6	15	12	0.9417	0	0	0	0	19	0	0	0.94	19.8	14.3	202	0.200893	0.9	4.48	38	0.93
680	2022	F	50-59	TA	0.866667	A	120	80	104	16	4	5	6	15	12	0.993	0	0	0	0	12	0	0	1.02	24.1	12.9	379	0.190476	0.8	4.20	112	0.59
681	2022	M	40-49	TA	1.8	P	80	40	144	12	1	2	4	7	9	0.6917	1	1	16	13	43	1	1	1.28	30.8	12.9	235	2.57576	3.4	1.32	13	0.70
682	2022	M	80-89	TA	1.25	A	80	50	100	20	4	5	6	15	11	0.9485	1	0	2	2	12	0	0	1.14	26.2	8.5	229	0.923567	2.9	3.14	65	1.40
683	2022	M	50-59	Fall down	-100	U	-1	-1	100	20	1	1	1	3	99999	0.0473	1	1	9	1	59	0	0	2.03	63.5	12.2	110	7.25389	14.0	1.93	482	1.66
684	2022	M	20-29	TA	1.13	P	100	60	113	24	1	1	4	6	10	0.9809	0	0	0	0	9	0	0	0.91	26.0	17.0	407	1.16525	5.5	4.72	73	0.65
685	2022	F	60-69	Fall down	0.607143	U	140	100	85	18	1	1	1	3	8	0.6219	1	0	2	0	16	0	0	1.09	21.9	12.2	178	1.01449	4.2	4.14	33	0.63
686	2022	F	60-69	Fall down	1.15455	A	110	60	127	16	4	5	6	15	12	0.9498	1	0	3	0	17	0	0	1.03	24.2	10.9	183	0.156658	0.6	3.83	23	0.62
687	2022	M	70-79	TA	2.975	P	40	-1	119	23	3	1	4	8	7	0.2952	1	1	13	39	33	1	0	3.57	180.0	5.1	75	7.59563	13.9	1.83	129	1.67
688	2022	M	90-99	Slip down	0.638462	A	130	90	83	17	4	5	6	15	12	0.9535	0	0	0	0	16	1	0	1.07	29.3	13.9	138	0.108401	0.4	3.69	29	0.66
689	2022	M	50-59	Penetrating	0.676923	A	130	80	88	20	4	5	6	15	12	0.9854	0	0	0	0	1	0	0	1.08	23.3	13.3	107	0.478469	2.0	4.18	33	0.65
690	2022	M	20-29	TA	0.7	A	140	100	98	16	4	5	6	15	12	0.9941	0	0	0	0	10	0	0	1.15	26.2	14.3	230	0.154185	0.7	4.54	297	0.66
691	2022	M	20-29	TA	0.941667	P	120	80	113	23	1	1	2	4	9	0.876	1	0	3	1	26	0	0	1.11	29.1	16.3	453	0.647948	3.0	4.63	36	0.95
692	2022	M	50-59	Penetrating	0.733333	A	120	80	88	16	4	5	6	15	12	0.9854	0	0	0	0	1	0	0	1.00	25.1	14.6	255	0.529661	2.5	4.72	26	0.74
693	2022	M	70-79	TA	0.78	A	100	60	78	17	4	5	6	15	12	0.9801	0	0	0	0	5	0	0	1.00	24.2	16.0	297	0.486258	2.3	4.73	37	2.67
694	2022	M	50-59	TA	0.6	A	130	90	78	17	4	5	6	15	12	0.9925	1	0	1	0	13	0	0	0.93	20.9	16.3	227	0.539957	2.5	4.63	31	0.98
695	2022	M	80-89	Object blunt	0.644444	A	90	60	58	16	4	5	6	15	12	0.9875	0	0			-1	0	0	1.19	27.6	12.6	221	0.263158	1.1	4.18	67	0.86
696	2022	M	30-39	TA	1.13333	A	90	60	102	20	4	5	6	15	12	0.9897	1	0	2	0	17	0	0	1.20	24.4	12.6	183	1.11717	4.1	3.67	103	0.67
697	2022	M	60-69	TA	1	A	110	60	110	20	4	4	6	14	12	0.9271	0	0	0	0	22	0	0	1.03	23.1	17.0	173	1.00223	4.5	4.49	263	0.65
698	2022	F	20-29	TA	0.781818	A	110	60	86	16	4	5	6	15	12	0.9941	0	0	0	0	10	0	0	1.10	23.6	15.0	243	0.654206	2.8	4.28	107	0.70
699	2022	F	50-59	TA	0.572727	V	110	70	63	16	3	3	5	11	11	0.8422	1	0	0	3	25	0	0	1.14	24.5	12.9	171	0.362319	1.5	4.14	24	0.67
700	2022	M	60-69	TA	2.625	V	40	-1	105	22	3	5	6	14	9	0.5578	1	0	6	0	35	1	1	1.31	29.6	11.6	254	2.1791	7.3	3.35	2544	1.01
701	2022	M	10-19	TA	0.854545	A	110	70	94	17	4	5	6	15	12	0.9918	1	0	0	2	14	0	0	1.18	25.6	13.9	119	0.774411	2.3	2.97	28	0.88
702	2022	M	70-79	Fall down	1.04444	P	90	60	94	18	1	1	2	4	9	0.6922	0	0	0	0	20	0	0	1.00	22.2	13.9	254	1.81406	8.0	4.41	26	1.03
703	2022	M	30-39	TA	2.38333	A	60	-1	143	20	4	5	6	15	10	0.9914	1	1	16	0	4	0	0	1.01	21.9	11.6	328	1.55963	6.8	4.36	60	1.28
704	2022	M	40-49	Fall down	0.75	P	160	90	120	18	1	2	5	8	10	0.9671	1	0	0	0	16	0	0	1.01	24.1	15.3	285	1.07872	3.7	3.43	38	0.62
705	2022	M	50-59	TA	0.646667	U	150	100	97	20	1	1	1	3	8	0.7323	0	0	0	0	30	0	0	0.97	22.2	11.9	165	1.07143	4.5	4.20	69	0.80
706	2022	F	20-29	Fall down	0.75	V	100	60	75	20	4	4	6	14	12	0.9641	1	0	0	1	33	0	0	0.96	27.5	12.9	429	0.967033	4.4	4.55	172	0.62
707	2022	M	80-89	TA	0.76875	P	160	100	123	20	4	2	5	11	11	0.7385	0	0	0	0	33	0	0	1.17	23.7	10.2	216	0.629921	2.4	3.81	299	1.47
708	2022	F	70-79	Fall down	0.854545	A	110	60	94	20	4	5	6	15	12	0.9657	0	0	0	0	12	0	0	1.14	25.1	10.5	137	0.862944	3.4	3.94	34	0.72
709	2022	M	50-59	TA	0.863636	V	110	70	95	18	3	5	6	14	12	0.963	0	0	0	0	13	0	0	0.98	23.5	14.6	308	0.583756	2.3	3.94	27	0.85
710	2022	M	60-69	TA	1.45	V	60	-1	87	22	2	4	5	11	9	0.8232	1	0	4	0	16	0	0	1.24	24.2	11.9	178	2.75	9.9	3.60	1347	1.57
711	2022	M	60-69	TA	0.49375	A	160	100	79	21	4	5	6	15	12	0.9875	0	0			-1	0	0	1.02	23.7	15.3	179	0.538117	2.4	4.46	21	0.96
712	2022	M	50-59	Fall down	0.56	A	150	100	84	16	4	5	6	15	12	0.9748	0	0	0	0	8	0	0	1.03	23.4	15.3	194	0.489978	2.2	4.49	33	0.86
713	2022	F	50-59	Object blunt	0.928571	A	70	-1	65	20	4	5	6	15	10	0.9558	1	0	4	1	25	0	0	1.17	26.5	8.2	164	0.545455	1.5	2.75	491	0.57
714	2022	M	30-39	TA	0.738462	V	130	90	96	17	3	5	6	14	12	0.9975	0	0			-1	0	0	1.03	21.6	16.3	226	0.414201	2.1	5.07	21	0.75
715	2022	F	70-79	Fall down	0.808333	A	120	80	97	17	4	5	6	15	12	0.9728	1	0	1	0	9	0	0	1.06	23.3	11.6	273	0.321839	1.4	4.35	49	0.97
716	2022	M	80-89	Slip down	0.646154	A	130	80	84	27	4	5	6	15	12	0.9498	1	0	3	1	17	0	0	1.38	31.6	7.8	173	2.52964	6.4	2.53	32	0.97
717	2022	M	60-69	TA	1.26667	A	90	60	114	24	4	5	6	15	12	0.9498	1	0	1	0	17	0	0	1.03	22.3	16.0	377	1.10215	4.1	3.72	223	0.94
718	2022	F	60-69	Penetrating	2.01429	A	70	-1	141	23	4	5	6	15	10	0.9429	1	0	3	1	8	1	1	1.10	23.9	8.2	304	1.45833	4.9	3.36	21	1.55
719	2022	F	50-59	Penetrating	0.825	A	160	100	132	26	4	5	6	15	12	0.9854	0	0	0	0	1	0	0	0.97	24.0	15.3	487	0.643678	2.8	4.35	25	0.69
720	2022	M	50-59	TA	0.586667	A	150	100	88	17	4	5	6	15	12	0.9963	0	0	0	0	4	0	0	1.01	30.3	15.0	149	0.392157	1.6	4.08	28	1.03
721	2022	F	50-59	Fall down	1.83333	P	60	-1	110	26	1	2	4	7	8	0.8691	1	0	4	0	24	0	0	0.96	20.2	9.9	229	1.56051	4.9	3.14	555	0.86
722	2022	M	10-19	TA	0.972727	A	110	60	107	18	4	5	6	15	12	0.9941	0	0	0	0	10	0	0	0.99	22.2	16.0	397	0.105708	0.5	4.73	19	0.72
723	2022	M	60-69	Penetrating	0.661111	A	180	100	119	17	4	5	6	15	12	0.9854	0	0	0	0	1	0	0	0.97	25.4	14.3	359	0.277778	1.2	4.32	17	0.96
724	2022	M	80-89	Fall down	0.915385	V	130	70	119	22	4	3	5	12	11	0.8422	1	0	1	0	25	1	1	1.17	31.3	8.5	466	0.650407	1.6	2.46	29	0.89
725	2022	F	50-59	Fall down	0.98	P	100	60	98	18	2	1	4	7	10	0.9127	1	0	3	0	29	0	0	0.98	22.9	12.9	224	0.294118	1.3	4.42	26	0.66
726	2022	M	20-29	Penetrating	0.6	A	100	60	60	16	4	5	6	15	12	0.9975	0	0			-1	0	0	1.03	29.3	15.6	258	0.21692	1.0	4.61	51	0.88
727	2022	F	60-69	TA	0.985714	A	70	40	69	20	4	4	6	14	10	0.9337	1	0	2	0	10	0	0	0.97	19.6	11.2	356	0.735294	2.5	3.40	25	0.53
728	2022	M	40-49	TA	0.94	A	100	60	94	22	4	5	6	15	12	0.9869	1	0	0	2	20	0	0	0.97	22.2	15.3	182	1.09215	3.2	2.93	78	1.01
729	2022	F	60-69	TA	0.716667	A	120	70	86	20	4	5	6	15	12	0.9801	0	0	0	0	5	0	0	0.91	24.4	15.0	287	0.73991	3.3	4.46	45	0.66
730	2022	F	60-69	TA	0.754545	A	110	60	83	16	4	5	6	15	12	0.9728	0	0	0	0	9	0	0	1.17	24.6	15.0	200	0.27027	1.0	3.70	18	0.38
731	2022	M	50-59	TA	1.3	A	70	40	91	28	4	5	6	15	10	0.8444	1	0	2	2	22	0	0	1.31	28.3	9.2	141	2.60714	7.3	2.80	362	1.15
732	2022	F	70-79	TA	0.62	A	100	60	62	17	4	5	6	15	12	0.8306	1	0	2	1	34	0	0	1.11	23.4	8.8	127	0.340136	1.0	2.94	64	0.47
733	2022	M	60-69	Object blunt	0.485714	A	140	80	68	18	4	5	6	15	12	0.963	1	0	1	0	13	0	0	1.08	26.0	13.6	309	0.350877	1.4	3.99	174	0.83
734	2022	M	50-59	Fall down	0.88	A	100	60	88	18	4	5	6	15	12	0.9897	1	0	1	2	17	0	0	1.03	19.4	13.6	173	0.97035	3.6	3.71	33	1.05
735	2022	M	30-39	TA	0.41	P	200	100	82	18	1	2	4	7	10	0.9127	1	0	0	0	29	0	0	1.02	21.3	16.7	390	0.769231	3.2	4.16	26	0.63
736	2022	M	50-59	Fall down	0.692308	V	130	80	90	16	4	4	5	13	12	0.9025	0	0	0	0	26	0	0	1.03	20.6	13.6	273	0.273973	1.2	4.38	52	0.94
737	2022	M	10-19	TA	1.1	V	80	40	88	24	3	5	6	14	11	0.9876	1	0	1	1	14	0	0	1.10	25.0	16.3	208	0.246914	1.2	4.86	103	0.73
738	2022	F	50-59	TA	0.709091	A	110	70	78	17	4	5	6	15	12	0.9601	0	0	0	0	14	0	0	1.15	25.4	15.6	136	1.62304	6.2	3.82	135	0.61
739	2022	F	50-59	TA	0.863636	A	110	70	95	30	4	5	6	15	11	0.9805	1	0	1	1	25	0	0	1.06	20.9	10.9	189	0.398936	1.5	3.76	23	0.63
740	2022	F	50-59	Fall down	1.27778	A	90	60	115	17	4	5	6	15	12	0.9897	1	1	2	8	17	0	0	1.17	22.5	11.6	59	2.43137	6.2	2.55	96	0.56
741	2022	F	50-59	TA	1.6375	P	80	40	131	18	2	1	4	7	9	0.8632	1	0	1	0	30	0	0	1.20	23.4	11.9	204	0.875332	3.3	3.77	50	0.62
742	2022	M	20-29	Slip down	0.485714	P	140	90	68	23	2	1	4	7	10	0.9349	1	0	0	0	25	0	0	1.02	23.4	15.6	343	0.297483	1.3	4.37	17	0.60
743	2022	M	50-59	Object blunt	0.564286	A	140	90	79	25	4	5	6	15	12	0.9925	0	0	0	0	13	0	0	1.03	22.4	14.3	302	0.338266	1.6	4.73	30	0.93
744	2022	M	40-49	TA	0.5	A	120	80	60	20	4	5	6	15	12	0.996	1	0	0	0	5	0	0	1.06	20.5	12.2	246	0.205279	0.7	3.41	19	0.65
745	2022	M	60-69	Penetrating	0.815385	A	130	80	106	25	4	5	6	15	12	0.9728	0	0	0	0	9	0	0	0.91	20.1	16.0	265	1.14823	5.5	4.79	44	0.99
746	2022	F	70-79	Penetrating	-74	P	-1	-1	74	16	1	1	3	5	99999	0.2025	1	0	6	0	26	1	1	9.1	180.0	8.8	50	7.22772	7.3	1.01	14	0.68
747	2022	F	50-59	TA	0.76	A	150	100	114	22	4	5	6	15	12	0.9918	0	0	0	0	14	0	0	0.93	22.6	15.3	510	0.480769	2.0	4.16	16	0.71
748	2022	M	50-59	Fall down	0.578571	A	140	100	81	25	4	5	6	15	12	0.9925	0	0	0	0	13	0	0	1.04	27.1	13.3	272	0.26455	1.0	3.78	57	0.62
749	2022	M	60-69	Object blunt	0.626667	A	150	100	94	16	4	5	6	15	12	0.9816	0	0	0	0	4	0	0	1.07	23.6	19.0	252	0.555556	2.6	4.68	34	1.41
750	2022	M	40-49	Fall down	-113	V	-1	-1	113	28	3	3	6	12	99999	0.6361	1	0	4	2	38	0	0	1.17	28.1	11.9	218	2.64798	8.5	3.21	71	1.24
751	2022	M	50-59	TA	1.06667	A	60	-1	64	17	4	5	6	15	10	0.6765	1	1	22	10	34	0	0	1.16	25.6	8.5	114	1.01036	3.9	3.86	164	9.73
752	2022	M	50-59	Slip down	0.6	P	140	90	84	11	4	1	3	8	10	0.8719	0	0	0	0	14	0	0	1.05	24.8	16.7	284	0.846682	3.7	4.37	46	0.81
753	2022	M	10-19	TA	0.691667	A	120	80	83	28	4	5	6	15	12	0.9941	1	0	1	0	10	0	0	1.07	22.5	13.3	224	0.563725	2.3	4.08	17	0.93
754	2022	M	90-99	Fall down	0.942857	A	70	40	66	18	4	5	6	15	10	0.6765	1	0	0	4	34	1	1	1.15	26.7	9.5	193	1.3289	4.0	3.01	35	2.21
755	2022	F	80-89	TA	1.05	P	80	40	84	16	1	2	2	5	8	0.2035	1	0	6	2	42	1	0	1.20	25.5	9.5	236	1.96078	6.0	3.06	88	1.05
756	2022	F	50-59	TA	1.3375	A	80	40	107	17	4	5	6	15	11	0.9885	1	0	4	0	13	0	0	1.09	21.7	10.5	272	1.28686	4.8	3.73	34	0.61
757	2022	M	60-69	Fall down	0.65	P	100	60	65	20	1	1	2	4	9	0.675	1	0	3	1	21	0	0	1.05	23.4	6.8	249	0.509383	1.9	3.73	29	0.49
758	2022	M	70-79	TA	0.65	P	140	100	91	20	2	2	5	9	11	0.8422	1	0	1	0	25	0	0	0.97	20.9	17.3	203	1.15512	3.5	3.03	31	0.72
759	2022	F	70-79	Slip down	0.75	A	80	40	60	19	3	4	6	13	11	0.981	0	0			-1	0	0	1.14	31.6	8.2	235	0.656371	1.7	2.59	37	0.83
760	2022	M	30-39	Penetrating	0.85	A	100	60	85	16	4	5	6	15	12	0.9975	0	0			-1	0	0	0.99	21.9	13.9	215	0.306122	1.5	4.90	17	0.92
761	2022	M	70-79	Fall down	0.673333	U	150	100	101	17	1	1	1	3	8	0.2987	1	0	0	0	33	1	1	1.16	28.5	11.2	213	0.469484	2.0	4.26	51	0.98
762	2022	M	50-59	TA	0.98	A	100	60	98	20	4	5	6	15	12	0.9807	1	1	2	11	25	0	0	1.32	25.5	10.9	227	1.48649	4.4	2.96	770	0.94
763	2022	M	60-69	Object blunt	0.7375	A	160	100	118	19	4	5	6	15	12	0.9706	1	0	1	2	10	0	0	1.28	21.9	10.9	202	0.882353	3.6	4.08	1130	0.63
764	2022	F	50-59	TA	0.709091	V	110	70	78	19	3	5	6	14	12	0.9271	1	0	1	0	22	0	0	1.01	19.0	12.9	180	0.477327	2.0	4.19	375	0.82
765	2022	M	50-59	Fall down	0.741667	A	120	80	89	15	4	5	6	15	12	0.9963	0	0	0	0	4	0	0	1.04	27.6	14.3	192	0.164319	0.7	4.26	24	0.82
766	2022	M	70-79	TA	0.566667	U	90	60	51	-1	1	1	1	3	99999	0.4957	1	0	1	0	22	0	0	1.34	30.4	10.2	160	0.576923	1.8	3.12	40	1.00
767	2022	F	50-59	TA	-164	U	-1	-1	164	-1	1	1	1	3	99999	0.3416	1	1	11	0	29	1	1	1.25	30.7	13.6	242	0.744048	2.5	3.36	71	0.85
768	2022	M	70-79	Fall down	0.581818	A	110	70	64	16	4	5	6	15	12	0.9657	1	0	0	1	12	0	0	1.10	22.8	11.2	159	0.221607	0.8	3.61	21	0.81
769	2022	M	60-69	Object blunt	0.40625	A	160	100	65	16	4	5	6	15	12	0.9706	0	0	0	0	10	0	0	0.97	20.6	12.9	383	0.524017	2.4	4.58	23	0.91
770	2022	F	50-59	Penetrating	0.76	V	100	60	76	18	3	4	6	13	12	0.9728	1	0	5	0	9	0	0	1.09	23.9	11.9	388	1.3172	4.9	3.72	15	0.59
771	2022	M	50-59	TA	1.3375	V	80	50	107	35	3	4	5	12	9	0.8952	1	0	3	0	34	0	0	1.15	26.3	13.3	224	1.26404	4.5	3.56	31	0.93
772	2022	M	60-69	Fall down	0.381818	P	220	120	84	31	2	2	5	9	10	0.6528	1	0	0	1	38	0	0	1.10	26.5	13.3	220	0.346535	1.4	4.04	48	1.86
773	2022	F	20-29	Fall down	1.35	A	80	40	108	22	4	5	6	15	11	0.9768	1	0	3	3	22	0	0	1.13	24.5	11.2	196	0.994624	3.7	3.72	359	0.76
774	2022	M	40-49	TA	0.9	A	110	70	99	19	4	5	6	15	12	0.9879	0	0	0	0	19	0	0	1.06	21.2	16.0	204	1.14155	5.0	4.38	1788	0.81
775	2022	M	40-49	Fall down	0.65	A	120	80	78	16	4	5	6	15	12	0.9963	1	0	1	0	4	0	0	1.06	40.2	14.6	246	0.656566	2.6	3.96	40	0.78
776	2022	M	70-79	TA	0.44	U	200	100	88	18	4	1	1	6	10	0.6562	1	1	12	2	30	1	0	1.75	65.1	14.6	174	1.26697	2.8	2.21	34	1.30
777	2022	M	10-19	Fall down	1.13	A	100	60	113	20	4	5	6	15	12	0.9918	0	0	0	0	14	0	0	1.02	23.6	16.7	389	2.95316	14.5	4.91	42	1.02
778	2022	F	60-69	TA	1.92	U	50	-1	96	20	1	1	1	3	6	0.2264	1	1	12	0	27	0	0	1.38	36.7	5.4	114	1.875	3.0	1.60	14	0.49
779	2022	F	70-79	Fall down	0.7	V	120	80	84	16	3	4	6	13	12	0.9875	0	0			-1	0	0	0.91	21.5	12.9	243	0.953488	4.1	4.30	31	0.57
780	2022	M	80-89	Penetrating	1.16667	P	90	60	105	20	2	1	5	8	10	0.933	1	0	2	1	5	1	1	1.25	24.5	9.9	203	0.6875	2.2	3.20	20	1.10
781	2022	M	70-79	TA	0.611111	P	180	100	110	22	1	1	2	4	9	0.5826	1	0	0	0	26	1	1	1.06	23.9	15.3	253	0.601504	2.4	3.99	31	1.34
782	2022	M	20-29	TA	0.725	V	120	70	87	25	3	3	5	11	11	0.9775	0	0	0	0	19	0	0	1.04	19.7	16.3	340	1.02174	4.7	4.60	1256	1.17
783	2022	M	60-69	Penetrating	1.11111	A	90	60	100	25	4	5	6	15	12	0.963	1	0	7	0	13	0	0	1.20	27.4	10.2	240	4.31894	13.0	3.01	38	1.28
784	2022	M	70-79	TA	1.36	A	50	-1	68	20	4	5	6	15	10	0.8444	1	1	12	12	22	1	1	1.39	33.7	6.8	85	1.64122	4.3	2.62	39	0.96
785	2022	M	50-59	Penetrating	0.676923	A	130	80	88	16	4	5	6	15	12	0.9816	0	0	0	0	4	0	0	0.97	27.6	15.0	249	0.611247	2.5	4.09	24	0.85
786	2022	M	50-59	Object blunt	1.4375	A	80	50	115	16	4	5	6	15	11	0.762	1	0	3	0	34	0	0	1.05	23.1	11.9	147	0.320988	1.3	4.05	30	1.09
787	2022	M	20-29	Object blunt	2.08	V	50	-1	104	20	3	4	6	13	10	0.9779	1	0	3	0	16	0	0	1.17	29.5	12.9	255	1.76623	6.8	3.85	87	0.90
788	2022	M	70-79	TA	0.728571	P	140	100	102	22	1	2	3	6	10	0.5813	1	0	3	3	34	0	0	1.03	26.5	12.2	393	0.487013	1.5	3.08	169	1.41
789	2022	M	70-79	Fall down	0.509091	V	110	70	56	18	4	4	3	11	11	0.0911	1	0	0	3	75	1	1	1.16	31.7	10.9	175	0.334572	0.9	2.69	36	0.54
790	2022	M	40-49	Fall down	0.741667	A	120	80	89	19	4	5	6	15	12	0.9897	0	0	0	0	17	0	0	0.99	25.1	16.3	267	0.357995	1.5	4.19	152	1.05
791	2022	F	60-69	TA	0.62	A	100	60	62	18	4	5	6	15	12	0.9728	1	0	1	0	9	0	0	1.08	22.7	11.2	179	0.572917	2.2	3.84	26	0.51
792	2022	M	30-39	Penetrating	0.94	A	100	60	94	20	4	5	6	15	12	0.9963	0	0	0	0	4	0	0	0.90	23.7	17.7	285	1.32762	6.2	4.67	23	0.75
793	2022	M	50-59	TA	0.416667	U	120	80	50	18	1	1	1	3	8	0.8849	1	0	8	0	17	1	1	2.02	94.2	15.0	154	1.58451	4.5	2.84	32	1.14
794	2022	M	50-59	Slip down	0.642857	A	140	90	90	18	4	5	6	15	12	0.9973	0	0	0	0	0	0	0	0.92	27.3	17.3	352	0.12987	0.6	4.62	16	0.62
795	2022	M	50-59	Object blunt	1.35714	A	70	40	95	23	4	5	6	15	10	0.9524	1	0	5	0	26	0	0	1.22	29.3	15.3	207	1.26154	4.1	3.25	105	1.14
796	2022	F	60-69	Object blunt	0.65	V	100	60	65	17	3	5	6	14	12	0.9601	0	0	0	0	14	0	0	1.04	22.5	11.6	236	0.250627	1.0	3.99	25	0.67
797	2022	M	50-59	TA	0.70339	V	118	80	83	22	3	4	6	13	12	0.9271	1	0	3	6	22	0	0	1.16	25.1	14.3	232	2.42938	8.6	3.54	197	1.32
798	2022	M	60-69	TA	0.514286	A	140	80	72	16	4	5	6	15	12	0.1584	0	0	0	0	75	0	0	1.14	29.7	12.9	212	0.186667	0.7	3.75	22	1.01
799	2022	M	20-29	TA	0.370588	A	170	100	63	18	4	5	6	15	12	0.9949	0	0	0	0	8	0	0	1.02	25.1	17.3	206	0.468085	2.2	4.70	95	0.83
800	2022	M	50-59	Slip down	0.61875	P	160	100	99	20	1	1	2	4	9	0.5826	1	0	3	2	26	1	0	1.01	24.7	15.0	70	1.42529	6.2	4.35	130	0.89
801	2022	M	40-49	Object blunt	0.890909	A	110	70	98	17	4	5	6	15	12	0.9715	0	0	0	0	30	0	0	1.03	23.8	15.6	240	0.305011	1.4	4.59	32	0.94
802	2022	M	30-39	Object blunt	0.758333	A	120	80	91	17	4	5	6	15	12	0.9897	0	0	0	0	17	0	0	1.00	23.4	13.9	248	0.437637	2.0	4.57	57	1.02
803	2022	M	60-69	Object blunt	0.97	A	100	60	97	18	4	5	6	15	12	0.963	1	0	0	0	13	0	0	1.10	28.2	14.3	164	0.703812	2.4	3.41	30	0.74
804	2022	F	50-59	Object blunt	1.31429	A	70	40	92	22	4	5	6	15	10	0.8585	1	0	4	4	41	0	0	1.22	21.8	13.9	235	1.30293	4.0	3.07	253	0.90
805	2022	M	40-49	TA	0.58	A	150	100	87	15	4	5	6	15	12	0.9975	0	0			-1	0	0	0.99	25.9	16.0	289	0.176211	0.8	4.54	24	0.71
806	2022	M	50-59	Fall down	0.936364	A	110	70	103	26	4	5	6	15	12	0.9847	0	0	0	0	22	0	0	1.18	24.5	12.9	200	0.668449	2.5	3.74	94	1.18
807	2022	M	40-49	Fall down	0.492857	P	140	90	69	22	1	2	3	6	10	0.9062	1	0	0	0	30	0	0	1.04	22.8	15.6	276	0.829384	3.5	4.22	32	0.67
808	2022	M	50-59	Slip down	0.463636	A	110	70	51	17	4	5	6	15	12	0.9535	0	0	0	0	16	0	0	0.93	21.4	13.9	164	0.153453	0.6	3.91	25	0.54
809	2022	M	60-69	TA	0.7	A	110	70	77	24	4	4	6	14	12	0.8953	1	0	2	0	27	0	0	1.08	26.4	14.3	158	0.473684	1.8	3.80	113	0.93
810	2022	M	70-79	TA	0.263636	P	220	100	58	20	1	1	4	6	10	0.7078	1	0	3	2	27	0	0	0.98	25.9	15.6	168	0.185759	0.6	3.23	56	0.63
811	2022	M	20-29	TA	0.916667	A	120	60	110	13	4	5	6	15	12	0.9975	0	0			-1	0	0	1.03	23.9	16.3	269	0.521042	2.6	4.99	50	0.98
812	2022	M	60-69	Object blunt	0.3375	V	160	100	54	21	3	2	6	11	11	0.9327	1	0	2	0	13	0	0	1.06	22.5	12.2	145	0.26699	1.1	4.12	20	0.87
813	2022	F	70-79	TA	0.666667	P	150	100	100	16	1	2	3	6	10	0.4044	1	1	7	6	43	1	1	1.46	34.8	7.5	185	0.333333	1.2	3.60	350	0.61
814	2022	M	70-79	TA	2.175	U	40	-1	87	24	1	1	1	3	5	0.2215	1	1	39	10	22	1	0	1.37	45.4	6.1	115	3.9267	15.0	3.82	335	1.56
815	2022	F	80-89	Slip down	0.583333	A	120	80	70	17	4	5	6	15	12	0.9875	0	0			-1	0	0	1.03	21.4	12.9	140	0.422886	1.7	4.02	27	0.74
816	2022	M	50-59	Fall down	1.5	A	60	-1	90	19	4	5	6	15	10	0.7848	1	1	19	8	27	1	1	1.48	31.2	8.5	114	2.69962	7.1	2.63	125	1.25
817	2022	M	40-49	TA	0.909091	A	110	60	100	16	4	5	6	15	12	0.9847	1	0	2	0	22	0	0	1.10	22.0	11.9	237	1.39423	5.8	4.16	101	1.80
818	2022	M	60-69	Fall down	0.545455	P	220	100	120	21	2	1	3	6	10	0.7396	1	0	1	0	25	0	0	0.97	22.1	12.6	219	0.623501	2.6	4.17	25	1.03
819	2022	M	40-49	TA	0.423529	P	170	110	72	21	4	2	5	11	11	0.9242	1	0	5	0	35	1	1	1.04	24.4	13.6	263	0.561798	2.5	4.45	34	0.79
820	2022	M	60-69	TA	1.4125	A	80	40	113	18	4	4	6	14	11	0.8926	1	0	0	1	22	0	0	1.03	25.9	13.6	167	1.24031	4.8	3.87	157	1.10
821	2022	F	60-69	TA	0.48	P	150	100	72	22	1	2	2	5	9	0.6018	0	0	0	0	25	1	1	1.13	25.4	10.5	163	0.0671141	0.3	4.47	27	6.82
822	2022	M	80-89	Slip down	0.766667	A	120	80	92	28	4	5	6	15	12	0.9459	0	0	0	0	18	1	1	1.14	26.0	13.3	171	0.678851	2.6	3.83	158	1.23
823	2022	M	20-29	TA	0.558333	V	120	80	67	24	3	3	6	12	11	0.9346	1	0	3	0	33	0	0	1.09	23.1	15.0	299	0.961098	4.2	4.37	51	0.87
824	2022	M	60-69	Penetrating	0.68	A	150	100	102	18	4	5	6	15	12	0.9854	0	0	0	0	1	0	0	1.10	27.9	13.9	275	0.343249	1.5	4.37	28	0.85
825	2022	M	20-29	TA	0.733333	V	150	100	110	17	3	5	6	14	12	0.9918	0	0	0	0	14	0	0	1.09	25.9	18.0	436	0.774059	3.7	4.78	157	0.95
826	2021	M	40-49	TA	0.5375	A	160	100	86	18	4	5	6	15	12	0.9897	0	0	0	0	17	0	0	0.98	22.8	14.3	249	0.334928	1.4	4.18	79	0.97
827	2021	M	20-29	Fall down	-143	U	-1	-1	143	17	1	1	1	3	99999	0.4451	1	1	22	24	24	1	0	2.31	147.7	6.8	198	9.28105	14.2	1.53	275	0.88
828	2021	M	40-49	Fall down	1.25556	U	90	60	113	21	1	1	3	5	9	0.8477	1	0	8	0	29	1	1	0.98	22.2	12.2	238	0.589681	2.4	4.07	233	0.74
829	2021	M	30-39	TA	0.3625	U	160	100	58	22	1	1	3	5	9	0.8477	1	0	1	5	29	1	1	1.06	26.1	16.3	311	0.970149	2.6	2.68	20	0.47
830	2021	M	50-59	TA	1.44286	V	70	40	101	20	3	5	6	14	10	0.9649	1	0	4	2	22	0	0	1.13	23.7	10.2	147	0.751634	2.3	3.06	162	1.11
831	2021	M	60-69	Slip down	0.991667	P	120	80	119	24	2	2	2	6	10	0.9573	0	0			-1	0	0	0.93	23.5	15.6	210	1.60714	7.2	4.48	19	1.11
832	2021	M	60-69	Penetrating	1.55556	A	90	50	140	24	4	4	6	14	12	0.9459	1	1	8	2	18	0	0	1.10	24.2	12.2	419	1.80723	7.5	4.15	17	1.51
833	2021	M	80-89	TA	1.71667	A	60	40	103	24	4	5	6	15	10	0.8444	1	0	1	0	22	0	0	1.25	24.5	11.6	180	0.875421	2.6	2.97	36	1.46
834	2021	M	50-59	Fall down	0.792857	V	140	70	111	38	3	3	5	11	10	0.42	1	0	1	1	50	0	0	1.09	22.5	9.9	282	1.01064	3.8	3.76	58	0.97
835	2021	F	80-89	Slip down	1.05385	P	130	80	137	22	1	2	1	4	9	0.6018	0	0	0	0	25	0	0	1.15	24.2	8.8	146	0.844444	1.9	2.25	21	2.06
836	2021	M	90-99	Slip down	0.65625	A	160	90	105	17	4	5	6	15	12	0.963	0	0	0	0	13	0	0	1.10	30.9	10.9	193	0.274314	1.1	4.01	26	1.01
837	2021	M	20-29	Penetrating	1.02	A	100	60	102	17	4	5	6	15	12	0.9971	1	0	2	0	1	0	0	1.06	22.2	15.6	350	1.26386	5.7	4.51	21	0.88
838	2021	F	60-69	Penetrating	0.713333	A	150	90	107	20	4	5	6	15	12	0.9706	1	0	3	0	10	0	0	1.00	24.1	12.9	249	0.487288	2.3	4.72	29	0.56
839	2021	F	70-79	TA	0.8	A	110	70	88	22	4	5	6	15	12	0.8953	1	0	0	0	27	0	0	1.31	27.1	12.9	159	1.86747	6.2	3.32	68	1.08
840	2021	M	40-49	Fall down	0.515385	A	130	80	67	16	4	5	6	15	12	0.9945	0	0	0	0	9	0	0	0.97	24.5	13.9	250	0.135135	0.6	4.44	29	0.93
841	2021	F	90-99	Slip down	0.46	A	150	90	69	18	4	5	6	15	12	0.9459	0	0	0	0	18	0	0	1.03	22.5	11.2	203	0.271003	1.0	3.69	188	0.98
842	2021	M	30-39	TA	1.13333	V	90	60	102	20	3	4	5	12	11	0.9296	1	1	8	5	34	0	0	1.18	24.0	11.2	260	1.05	4.2	4.00	292	0.93
843	2021	M	50-59	Fall down	0.41875	P	160	100	67	22	1	2	3	6	10	0.9349	1	0	2	0	25	1	1	0.94	22.8	13.9	242	0.702247	2.5	3.56	21	0.61
844	2021	F	80-89	Fall down	0.626667	V	150	90	94	24	3	1	6	10	11	0.8524	0	0	0	0	24	0	0	1.02	22.2	12.6	214	0.495495	2.2	4.44	30	0.60
845	2021	M	70-79	TA	0.718182	A	110	70	79	21	4	5	6	15	12	0.9271	0	0	0	0	22	0	0	0.93	24.0	15.0	258	0.26253	1.1	4.19	229	0.82
846	2021	M	70-79	Slip down	0.633333	A	120	80	76	18	4	4	6	14	12	0.9601	0	0	0	0	14	0	0	1.01	25.3	13.9	237	0.967742	4.2	4.34	26	0.83
847	2021	M	50-59	Fall down	0.533333	A	150	100	80	16	4	5	6	15	12	0.9945	0	0	0	0	9	0	0	0.97	25.8	15.6	266	0.448718	2.1	4.68	26	0.80
848	2021	M	20-29	TA	0.8	A	120	80	96	16	4	5	6	15	12	0.9807	0	0	0	0	25	0	0	0.98	20.1	15.6	283	1.174	5.6	4.77	46	0.78
849	2021	M	60-69	TA	0.453333	A	150	100	68	18	3	5	6	14	12	0.9601	0	0	0	0	14	0	0	0.91	22.1	17.7	226	0.629213	2.8	4.45	30	0.85
850	2021	M	40-49	TA	1.46667	A	60	-1	88	20	4	5	6	15	10	0.9403	1	0	4	0	29	0	0	1.10	22.5	11.9	316	0.594595	2.2	3.70	982	0.79
851	2021	F	20-29	Fall down	0.96	V	100	60	96	20	3	3	5	11	11	0.9717	1	0	1	0	22	0	0	1.14	22.2	10.9	316	1.13111	4.4	3.89	45	0.82
852	2021	M	60-69	Fall down	1.1	A	80	40	88	33	4	5	6	15	10	0.8251	0	0	0	0	29	0	0	1.09	23.9	15.0	325	2.525	10.1	4.00	91	1.42
853	2021	M	60-69	Fall down	0.37	A	200	100	74	12	4	5	6	15	12	0.9535	0	0	0	0	16	0	0	1.04	24.5	14.6	216	0.534884	2.3	4.30	20	0.92
854	2021	M	50-59	TA	0.822222	A	90	60	74	28	4	5	6	15	12	0.9869	1	0	2	0	20	0	0	1.20	25.3	9.2	135	0.542373	1.6	2.95	54	0.87
855	2021	M	70-79	TA	1.36667	P	60	-1	82	24	1	1	3	5	7	0.4111	1	0	1	1	24	1	0	1.64	31.4	9.9	268	4.41176	15.0	3.40	466	3.20
856	2021	M	10-19	TA	1.66667	A	90	60	150	26	4	5	6	15	12	0.9847	0	0	0	0	22	0	0	1.38	23.5	12.6	231	0.508021	1.9	3.74	1197	0.89
857	2021	M	20-29	TA	0.918182	A	110	70	101	18	4	5	6	15	12	0.9945	1	0	3	1	9	0	0	1.17	24.3	10.5	334	2.17666	6.9	3.17	27	0.95
858	2021	M	20-29	TA	0.9	A	140	90	126	28	4	5	6	15	12	0.9945	0	0	0	0	9	0	0	1.17	24.3	10.5	334	2.17666	6.9	3.17	27	0.95
859	2021	F	40-49	Fall down	1.325	A	80	50	106	22	4	5	6	15	11	0.9028	1	1	15	1	41	0	0	2.66	94.5	6.1	96	5.98131	6.4	1.07	473	0.57
860	2021	M	30-39	TA	0.706667	A	150	90	106	24	4	5	6	15	12	0.9949	0	0	0	0	8	0	0	1.03	22.9	14.6	232	0.138249	0.6	4.34	268	0.96
861	2021	M	70-79	Fall down	0.344444	A	180	100	62	16	4	5	6	15	12	0.9657	0	0	0	0	12	0	0	1.03	23.6	10.2	351	0.159574	0.6	3.76	39	0.70
862	2021	M	40-49	Fall down	0.89	A	100	60	89	18	4	5	6	15	12	0.9905	1	0	1	0	16	0	0	1.03	25.5	13.6	275	0.212766	0.8	3.76	20	0.77
863	2021	F	20-29	Fall down	1.27	A	100	60	127	18	4	5	6	15	12	0.993	1	0	2	0	12	0	0	1.17	24.4	13.3	268	0.759804	3.1	4.08	154	0.84
864	2021	F	70-79	Fall down	0.585714	A	140	90	82	19	4	5	6	15	12	0.9498	0	0	0	0	17	0	0	0.99	24.5	11.6	194	0.274314	1.1	4.01	19	0.57
865	2021	F	80-89	TA	0.611111	P	180	110	110	14	1	1	3	5	9	0.5826	1	0	7	0	26	1	1	1.11	29.4	10.2	197	0.733696	2.7	3.68	129	0.71
866	2021	F	70-79	Slip down	0.40625	P	160	90	65	18	2	3	5	10	11	0.9501	1	0	0	1	9	0	0	1.18	29.1	10.5	36	0.572391	1.7	2.97	17	0.82
867	2021	M	20-29	TA	0.55	P	160	100	88	19	2	2	5	9	11	0.9242	1	0	2	0	35	1	1	#N/A	#N/A	18.7	240	2.07317	6.8	3.28	47	0.63
868	2021	M	60-69	Fall down	0.709091	A	110	70	78	19	4	5	6	15	12	0.8794	1	0	2	0	29	0	0	1.01	22.3	12.2	179	0.53528	2.2	4.11	107	0.97
869	2021	F	30-39	Penetrating	0.981818	A	110	70	108	18	4	5	6	15	12	0.9971	0	0	0	0	1	0	0	0.97	24.8	16.0	390	2.3348	10.6	4.54	141	0.93
870	2021	M	40-49	TA	0.4125	A	160	100	66	20	4	5	6	15	12	0.9949	0	0	0	0	8	0	0	0.94	23.2	14.3	270	0.964126	4.3	4.46	18	0.89
871	2021	M	60-69	Fall down	0.775	A	80	40	62	22	4	5	6	15	11	0.9305	1	0	2	0	16	0	0	0.99	22.5	13.9	227	0.414634	1.7	4.10	31	1.14
872	2021	M	70-79	Object blunt	0.368421	U	190	100	70	18	1	1	1	3	8	0.4458	1	0	1	2	25	1	1	0.97	21.7	15.0	164	1.28641	5.3	4.12	67	1.15
873	2021	F	50-59	Slip down	-79	U	-1	-1	79	10	1	1	1	3	99999	0.0338	1	1	12	2	43	1	1	1.32	31.0	9.9	115	1.60428	6.0	3.74	719	0.73
874	2021	M	40-49	Object blunt	1.3	A	70	40	91	33	4	5	6	15	9	0.9554	1	0	0	2	25	0	0	0.99	22.2	13.6	226	0.697115	2.9	4.16	623	1.02
875	2021	M	10-19	TA	0.691667	V	120	80	83	22	3	5	6	14	12	0.9918	0	0	0	0	14	0	0	1.07	24.6	15.3	267	0.36036	1.6	4.44	26	0.67
876	2021	M	20-29	Fall down	0.661538	A	130	90	86	30	4	5	6	15	11	0.9846	0	0	0	0	22	0	0	1.17	26.7	13.9	240	0.513393	2.3	4.48	88	0.78
877	2021	M	70-79	Penetrating	0.714286	A	140	100	100	17	4	5	6	15	12	0.9854	0	0	0	0	1	0	0	1.02	24.4	14.3	253	0.7277	3.1	4.26	24	0.77
878	2021	M	20-29	TA	0.709091	A	110	70	78	18	4	5	6	15	12	0.9949	0	0	0	0	8	0	0	1.18	25.1	12.2	136	0.333333	1.4	4.20	29	0.69
879	2021	M	80-89	Slip down	0.708333	A	120	80	85	17	4	5	6	15	12	0.9706	0	0	0	0	10	0	0	1.17	28.8	12.6	139	0.189189	0.7	3.70	54	0.86
880	2021	M	60-69	Fall down	-112	A	-1	-1	112	34	4	5	6	15	99999	0.7289	1	0	6	2	20	0	0	1.14	23.3	9.5	219	1.14286	4.4	3.85	61	1.03
881	2021	F	70-79	TA	1.86667	V	60	-1	112	28	3	5	6	14	10	0.9111	1	0	4	3	14	0	0	1.81	58.2	9.5	90	1.23457	2.0	1.62	23	0.67
882	2021	M	60-69	TA	0.715385	A	130	70	93	18	4	5	6	15	12	0.9801	0	0	0	0	5	0	0	1.13	23.7	14.3	232	0.611765	2.6	4.25	118	1.03
883	2021	F	60-69	Fall down	0.953333	P	150	90	143	24	1	2	5	8	10	0.4044	1	1	5	5	43	1	1	1.08	25.4	11.6	286	1.10497	4.0	3.62	156	0.59
884	2021	M	50-59	Penetrating	0.646667	A	150	100	97	18	4	5	6	15	12	0.9971	0	0	0	0	1	0	0	0.95	22.6	15.3	152	1.03529	4.4	4.25	102	0.74
885	2021	M	10-19	TA	0.836364	A	110	70	92	18	4	5	6	15	12	0.9971	0	0	0	0	1	0	0	1.09	27.4	16.0	188	0.126316	0.6	4.75	17	0.72
886	2021	M	60-69	Object blunt	0.88	A	100	60	88	22	4	5	6	15	12	0.9728	0	0	0	0	9	0	0	0.97	18.5	11.6	165	0.495868	1.8	3.63	30	0.86
887	2021	M	60-69	Slip down	0.433333	A	150	100	65	20	4	4	6	14	12	0.9498	0	0	0	0	17	0	0	1.06	24.6	13.9	218	0.157303	0.7	4.45	25	0.92
888	2021	M	60-69	TA	0.5375	A	160	100	86	18	4	5	6	15	12	0.9657	0	0	0	0	12	0	0	0.96	25.1	16.7	267	0.302326	1.3	4.30	61	0.60
889	2021	M	70-79	Slip down	0.50625	A	160	100	81	16	4	4	6	14	12	0.9535	0	0	0	0	16	1	1	1.05	25.9	15.6	307	0.217391	0.9	4.14	40	0.95
890	2021	M	70-79	Fall down	0.490909	A	110	70	54	20	4	5	6	15	12	0.9535	0	0	0	0	16	0	0	1.17	23.8	11.9	109	0.117647	0.4	3.40	16	0.89
891	2021	M	60-69	Fall down	0.871429	P	70	-1	61	22	1	2	3	6	8	0.3012	1	0	1	0	38	1	0	#N/A	#N/A	14.3	160	1.65094	3.5	2.12	167	1.71
892	2021	M	40-49	Fall down	0.621429	V	140	100	87	17	3	4	6	13	12	0.9807	1	0	0	1	25	0	0	1.03	22.9	14.6	298	0.531646	2.1	3.95	19	0.95
893	2021	M	50-59	TA	0.77	A	100	60	77	16	4	5	6	15	12	0.9498	1	0	1	0	17	0	0	0.97	24.5	16.0	253	0.666667	3.0	4.50	29	0.81
894	2021	M	50-59	Slip down	0.573333	V	150	80	86	17	3	4	5	12	11	0.988	0	0	0	0	11	0	0	1.08	26.5	18.4	204	0.770975	3.4	4.41	22	0.80
895	2021	F	60-69	Fall down	0.71	P	100	60	71	19	1	2	4	7	10	0.933	0	0	0	0	5	0	0	0.90	21.3	14.6	222	0.520548	1.9	3.65	30	0.59
896	2021	M	50-59	Fall down	0.836364	V	110	70	92	15	3	5	6	14	12	0.9869	0	0	0	0	20	0	0	0.94	22.1	15.0	240	0.560345	2.6	4.64	22	0.62
897	2021	M	20-29	Penetrating	0.845455	A	110	70	93	22	4	5	6	15	12	0.9945	1	0	1	0	9	0	0	1.01	25.4	14.6	199	0.400891	1.8	4.49	21	0.89
898	2021	M	50-59	Fall down	0.933333	P	90	60	84	18	1	2	1	4	9	0.9131	0	0	0	0	21	0	0	1.03	21.1	16.3	280	1.01833	5.0	4.91	23	0.85
899	2021	M	70-79	Object blunt	0.477778	A	180	100	86	16	4	5	6	15	12	0.9372	0	0	0	0	20	0	0	1.20	23.1	12.9	175	0.213777	0.9	4.21	109	0.76
900	2021	M	40-49	Object blunt	2.22857	A	70	40	156	40	4	5	6	15	9	0.9587	1	1	9	4	24	0	0	1.24	26.5	12.9	287	1.05978	3.9	3.68	95	1.13
901	2021	M	80-89	Slip down	0.546667	A	150	100	82	16	4	5	6	15	12	0.9093	0	0	0	0	25	0	0	1.03	25.4	12.2	91	0.519126	1.9	3.66	150	0.48
902	2021	F	70-79	TA	-104	U	-1	-1	104	14	1	1	1	3	99999	0.029	1	1	10	1	45	0	0	1.45	49.4	7.8	83	2.48945	5.9	2.37	72	0.53
903	2021	F	90-99	TA	0.688889	A	180	110	124	20	4	5	6	15	12	0.9875	0	0			-1	0	0	1.03	21.9	10.2	337	0.269608	1.1	4.08	18	0.77
904	2021	F	30-39	TA	-87	V	-1	-1	87	22	3	4	6	13	99999	0.9269	1	0	2	2	21	0	0	1.05	23.9	12.2	303	0.351759	1.4	3.98	322	0.76
905	2021	M	50-59	TA	1.37143	A	70	40	96	17	4	5	6	15	10	0.9761	1	0	3	1	17	0	0	1.22	26.0	10.2	169	0.90379	3.1	3.43	41	0.81
906	2021	M	50-59	Penetrating	0.89	A	100	60	89	20	4	5	6	15	12	0.9941	1	0	1	1	10	0	0	1.03	22.4	15.3	267	1.14165	5.4	4.73	28	0.92
907	2021	M	40-49	Fall down	0.853846	P	130	80	111	20	2	2	5	9	11	0.9897	0	0	0	0	9	0	0	0.97	21.4	17.3	229	0.395833	1.9	4.80	27	0.86
908	2021	M	60-69	TA	0.37	P	200	150	74	18	2	3	5	10	11	0.7819	0	0	0	0	30	0	0	1.05	27.2	17.0	222	0.294118	1.3	4.42	36	0.78
909	2021	M	60-69	TA	0.4875	P	160	100	78	20	4	2	5	11	11	0.9097	1	0	0	2	17	0	0	0.97	25.4	14.3	374	0.365169	1.3	3.56	19	0.53
910	2021	M	20-29	TA	1.04545	A	110	70	115	25	4	5	6	15	12	0.9897	1	0	1	0	17	0	0	1.07	24.8	16.0	269	0.414634	1.7	4.10	546	0.83
911	2021	M	60-69	TA	1.16364	P	110	70	128	21	1	1	3	5	9	0.3497	0	0	0	0	38	0	0	0.97	22.8	16.0	241	1.11979	4.3	3.84	202	0.96
912	2021	M	40-49	Fall down	0.73	U	100	60	73	17	1	1	1	3	8	0.7899	1	0	0	0	26	0	0	0.96	24.0	16.7	233	0.604167	2.9	4.80	25	0.83
913	2021	M	60-69	TA	0.84	A	100	60	84	23	4	5	6	15	12	0.9816	0	0	0	0	4	0	0	0.93	25.1	13.9	227	0.674157	3.0	4.45	24	0.88
914	2021	F	70-79	TA	1.32222	V	90	60	119	24	3	5	6	14	12	0.9657	0	0	0	0	12	0	0	1.01	22.3	14.3	265	0.323326	1.4	4.33	37	0.59
915	2021	M	30-39	Slip down	1.04545	A	110	70	115	18	4	5	6	15	12	0.9888	1	0	1	0	18	0	0	1.09	23.1	13.3	220	0.919811	3.9	4.24	75	0.90
916	2021	F	50-59	Fall down	0.625	A	120	70	75	18	4	5	6	15	12	0.9807	0	0	0	0	25	0	0	0.93	19.2	12.9	220	0.954774	3.8	3.98	25	0.55
917	2021	M	60-69	Fall down	0.413333	A	150	100	62	16	4	5	6	15	12	0.9156	0	0	0	0	24	0	0	1.06	24.9	#N/A	321	0.246914	1.0	4.05	56	0.57
918	2021	M	70-79	Fall down	1.2	P	100	60	120	20	1	2	3	6	10	0.7396	1	0	3	1	25	1	1	1.15	30.1	10.2	207	1.03825	3.8	3.66	107	0.93
919	2021	F	70-79	TA	1.17778	A	90	60	106	16	4	5	6	15	12	0.9748	1	0	1	5	8	0	0	1.69	31.0	5.4	166	1.22616	4.5	3.67	37	1.19
920	2021	M	50-59	TA	0.475	A	160	100	76	16	4	5	6	15	12	0.9498	1	0	1	0	17	0	0	1.07	25.9	16.7	280	0.484694	1.9	3.92	46	1.00
921	2021	F	20-29	Fall down	1.22222	A	90	60	110	19	4	5	6	15	12	0.9821	1	0	2	1	24	0	0	1.24	30.5	10.9	223	1.01695	3.6	3.54	94	0.62
922	2021	M	80-89	Penetrating	0.623077	A	130	80	81	16	4	5	6	15	12	0.9816	0	0	0	0	4	0	0	1.03	22.2	12.9	185	0.864865	3.2	3.70	18	0.80
923	2021	M	20-29	TA	-86	P	-1	-1	86	-1	1	1	2	4	99999	0.3228	1	1	9	2	38	1	1	1.62	39.0	16.7	338	2.31454	7.8	3.37	227	0.89
924	2021	M	50-59	Fall down	0.546154	V	130	80	71	16	3	5	6	14	12	0.9093	1	0	2	0	25	0	0	0.95	23.9	13.6	242	0.438596	2.0	4.56	35	0.58
925	2021	M	30-39	TA	1.19	A	100	60	119	17	4	5	6	15	12	0.9736	1	0	5	0	29	0	0	0.99	21.6	13.9	231	1.73575	6.7	3.86	91	1.14
926	2021	M	50-59	TA	1.51667	P	60	-1	91	20	4	1	2	7	8	0.8861	1	0	2	0	22	0	0	1.02	24.6	14.6	300	0.809524	3.4	4.20	454	0.88
927	2021	M	50-59	Fall down	1.275	U	80	40	102	27	1	1	1	3	7	0.882	1	0	2	0	12	1	1	1.38	29.6	12.9	275	2.35821	7.9	3.35	275	1.33
928	2021	M	60-69	TA	0.830769	V	130	80	108	18	3	5	6	14	12	0.9459	0	0	0	0	18	0	0	1.08	22.7	11.6	146	1.70659	5.7	3.34	1358	1.57
929	2021	M	50-59	TA	0.93125	P	160	90	149	21	2	2	5	9	11	0.9808	1	0	2	2	17	0	0	1.05	26.4	15.6	240	0.783848	3.3	4.21	100	1.28
930	2021	F	60-69	Penetrating	0.761538	V	130	80	99	24	3	5	6	14	12	0.9801	1	0	0	2	5	0	0	1.01	24.4	13.3	204	0.933014	3.9	4.18	18	0.63
931	2021	F	70-79	Slip down	0.93125	P	160	100	149	18	1	1	3	5	9	0.6018	1	0	3	0	25	0	0	1.06	32.9	12.9	61	0.589744	2.3	3.9	30	1.23
932	2021	F	60-69	TA	1.14	A	100	60	114	17	4	5	6	15	12	0.8191	1	1	8	6	35	0	0	1.18	24.6	10.2	164	2.06897	6.6	3.19	31	0.81
933	2021	M	60-69	Object blunt	0.708333	A	120	80	85	17	4	5	6	15	12	0.9372	1	0	0	3	20	0	0	1.10	22.6	13.3	#N/A	0.30303	1.2	3.96	65	0.69
934	2021	F	80-89	Penetrating	0.88	A	100	60	88	17	4	5	6	15	12	0.963	0	0	0	0	13	0	0	1.05	26.8	13.3	290	0.238095	1.0	4.20	17	1.16
935	2021	M	60-69	Object blunt	1.12	P	100	60	112	24	2	2	3	7	10	0.5025	1	0	3	1	38	0	0	1.22	26.8	14.6	218	0.426065	1.7	3.99	137	0.73
936	2021	F	70-79	TA	0.508333	A	120	80	61	19	4	5	6	15	12	0.9271	0	0	0	0	22	0	0	1.07	24.6	9.9	182	0.46832	1.7	3.63	74	0.60
937	2021	M	50-59	Fall down	0.7625	A	80	40	61	17	4	5	6	15	11	0.9252	1	0	1	0	17	0	0	1.28	26.9	13.6	181	0.670927	2.1	3.13	130	1.03
938	2021	M	50-59	TA	0.769231	A	130	80	100	24	3	1	6	10	11	0.9275	1	0	1	2	14	0	0	1.03	22.9	11.2	163	1.44578	4.8	3.32	28	0.70
939	2021	M	60-69	Fall down	0.691667	A	120	80	83	17	4	5	6	15	12	0.9785	0	0	0	0	6	0	0	1.03	24.1	14.3	231	0.380711	1.5	3.94	33	0.77
940	2021	M	60-69	Fall down	0.981818	A	110	70	108	20	4	4	6	14	12	0.8794	0	0	0	0	29	0	0	1.01	21.0	16.0	274	0.855856	3.8	4.44	36	0.97
941	2021	F	40-49	TA	1.48571	V	70	40	104	18	3	4	6	13	10	0.9649	1	1	12	4	22	0	0	1.69	40.7	13.9	177	3.41818	9.4	2.75	121	0.94
942	2021	M	10-19	Etc	0.942857	P	140	80	132	24	1	2	3	6	10	0.9913	0	0			-1	0	0	1.14	27.0	14.3	138	0.347826	1.2	3.45	19	0.69
943	2021	M	80-89	TA	0.585714	U	140	80	82	20	1	1	1	3	8	0.4458	0	0	0	0	25	1	0	1.28	38.7	15.0	171	0.729412	3.1	4.25	82	0.91
944	2021	M	70-79	Penetrating	0.68	A	100	60	68	17	4	5	6	15	12	0.9854	0	0	0	0	1	0	0	1.02	24.5	13.3	214	0.610687	2.4	3.93	16	0.60
945	2021	M	50-59	Etc	1	P	100	60	100	24	2	3	5	10	11	0.9768	0	0			-1	0	0	1.46	26.3	13.3	65	1.05263	4.2	3.99	102	1.27
946	2021	M	30-39	TA	0.67	V	100	60	67	15	3	4	6	13	12	0.9847	0	0	0	0	22	0	0	1.27	27.5	15.6	252	0.597015	2.4	4.02	41	1.00
947	2021	M	50-59	Fall down	0.571429	U	210	100	120	22	1	1	1	3	8	0.6219	0	0	0	0	16	1	0	2.15	43.0	17.3	200	1.35294	4.6	3.40	123	1.28
948	2021	M	60-69	Fall down	1.34286	A	70	40	94	24	3	5	6	14	10	0.9713	0	0			-1	0	0	1.01	22.5	13.3	271	1.3764	4.9	3.56	19	0.73
949	2021	M	50-59	TA	0.666667	A	120	80	80	18	4	5	6	15	12	0.9941	0	0	0	0	10	0	0	0.94	22.8	15.6	197	0.700219	3.2	4.57	49	0.76
950	2021	M	70-79	TA	-136	U	-1	-1	136	22	1	1	1	3	99999	0.1567	1	0	5	4	22	0	0	1.71	39.7	13.3	162	3.28859	9.8	2.98	66	1.24
951	2021	M	50-59	Fall down	0.891667	A	120	80	107	28	4	5	6	15	12	0.9271	1	0	1	4	22	1	0	1.03	21.6	12.9	269	0.407674	1.7	4.17	72	1.22
952	2021	F	30-39	TA	0.488889	A	180	120	88	18	4	5	6	15	12	0.9941	0	0	0	0	10	0	0	1.07	19.6	14.3	388	1.5212	6.1	4.01	58	0.90
953	2021	M	70-79	TA	0.592857	A	140	90	83	17	4	5	6	15	12	0.9093	0	0	0	0	25	0	0	1.09	24.5	12.6	120	0.469484	2.0	4.26	42	0.78
954	2021	M	40-49	TA	0.411765	A	170	100	70	17	4	5	6	15	12	0.9945	0	0	0	0	9	0	0	1.00	24.6	15.6	229	0.108696	0.5	4.60	17	0.91
955	2021	M	30-39	TA	3.475	U	40	-1	139	24	1	1	1	3	5	0.2875	1	1	13	0	38	1	0	2.10	52.7	11.6	142	1.90283	4.7	2.47	119	1.59
956	2021	M	60-69	Fall down	0.666667	V	90	60	60	18	4	4	6	14	12	0.9875	0	0			-1	0	0	1.10	27.0	12.2	187	0.728291	2.6	3.57	17	1.06
957	2021	M	50-59	TA	2.16667	A	60	40	130	30	4	5	6	15	9	0.8889	1	0	6	2	17	0	0	1.67	41.2	7.8	127	4.12037	8.9	2.16	141	1.01
958	2021	F	80-89	TA	0.492857	P	140	80	69	17	2	3	5	10	11	0.8422	1	0	2	2	25	0	0	1.19	24.3	9.9	109	0.378788	1.5	3.96	34	0.58
959	2021	F	40-49	Fall down	0.59	A	100	60	59	18	4	5	6	15	12	0.9869	0	0	0	0	20	0	0	1.04	21.3	9.2	370	0.30303	1.2	3.96	23	0.47
960	2021	M	20-29	TA	1.97143	A	70	40	138	32	4	5	6	15	9	0.9587	1	0	3	1	24	0	0	1.09	22.3	15.3	298	1.23393	4.8	3.89	181	1.29
961	2021	M	70-79	Slip down	0.628571	A	140	100	88	17	3	5	6	14	12	0.9093	0	0	0	0	25	0	0	1.14	25.4	12.9	172	0.29148	1.3	4.46	26	0.85
962	2021	M	60-69	TA	0.923077	A	130	80	120	21	4	5	6	15	12	0.9498	0	0	0	0	17	0	0	1.07	24.2	10.5	132	0.77748	2.9	3.73	27	1.17
963	2021	M	50-59	TA	0.88	P	100	60	88	25	1	2	4	7	10	0.9299	1	0	1	0	26	0	0	1.07	25.8	13.9	215	0.580475	2.2	3.79	32	0.84
964	2021	F	20-29	TA	1.04	A	100	60	104	24	4	5	6	15	12	0.9736	0	0	0	0	29	0	0	1.03	22.5	11.9	317	0.510441	2.2	4.31	18	0.34
965	2021	F	60-69	Penetrating	0.658333	A	120	70	79	16	4	5	6	15	12	0.9816	1	0	1	0	4	0	0	1.02	23.7	12.2	135	0.25	1.1	4.40	23	0.50
966	2021	F	20-29	TA	0.933333	A	90	60	84	28	4	5	6	15	12	0.9888	1	0	1	1	18	0	0	1.16	24.3	9.9	174	0.858896	2.8	3.26	103	0.62
967	2021	F	40-49	Fall down	0.541667	A	120	80	65	17	4	5	6	15	12	0.9945	0	0	0	0	9	0	0	1.00	21.5	15.0	286	0.282609	1.3	4.60	57	0.74
968	2021	M	20-29	TA	0.86	A	100	60	86	18	4	5	6	15	12	0.9847	0	0	0	0	22	0	0	1.01	21.5	16.3	425	1.2114	5.1	4.21	302	0.76
969	2021	M	70-79	Fall down	2.6	U	50	-1	130	-1	1	1	1	3	99999	0.3656	0	0	0	0	18	1	0	#N/A	#N/A	10.9	151	2.7907	9.6	3.44	155	1.17
970	2021	F	50-59	TA	0.4875	A	160	100	78	20	4	5	6	15	12	0.9875	0	0			-1	0	0	0.93	25.7	15.0	198	0.238095	1.1	4.62	21	0.67
971	2021	M	60-69	Fall down	0.88	V	100	60	88	21	3	5	6	14	12	0.9271	1	0	0	0	22	0	0	1.10	23.9	14.3	273	0.465116	1.8	3.87	228	0.61
972	2021	F	80-89	Fall down	2	V	60	-1	120	32	3	4	5	12	8	0.741	1	1	7	5	22	0	0	1.21	26.2	11.2	202	1.77711	5.9	3.32	108	1.12
973	2021	M	70-79	Fall down	0.505556	A	180	100	91	17	4	5	6	15	12	0.9748	0	0	0	0	8	0	0	1.08	27.2	11.2	329	0.308123	1.1	3.57	33	1.23
974	2021	M	80-89	Slip down	0.591667	A	120	70	71	17	4	5	6	15	12	0.9093	0	0	0	0	25	0	0	1.17	24.8	13.6	204	0.669975	2.7	4.03	40	0.79
975	2021	M	20-29	TA	0.385714	P	140	90	54	35	2	2	5	9	10	0.9666	1	0	0	0	24	0	0	1.28	26.8	15.6	469	0.843091	3.6	4.27	198	0.94
976	2021	M	60-69	Penetrating	0.763636	A	110	70	84	16	4	5	6	15	12	0.9535	1	0	3	2	16	0	0	1.24	23.0	10.9	226	0.300546	1.1	3.66	41	1.04
977	2021	M	60-69	TA	0.877778	V	90	60	79	22	4	4	6	14	12	0.9372	1	0	2	0	20	0	0	1.11	21.4	10.5	245	0.253521	0.9	3.55	55	0.60
978	2021	M	30-39	Fall down	1.5	P	100	60	150	36	1	1	4	6	9	0.912	0	0	0	0	29	0	0	1.13	21.6	14.6	302	1.7552	7.6	4.33	187	1.19
979	2021	M	80-89	TA	0.75	A	120	80	90	16	4	5	6	15	12	0.9728	0	0	0	0	9	0	0	1.06	25.6	13.9	138	0.806045	3.2	3.97	21	0.82
980	2021	M	30-39	TA	0.983333	A	120	80	118	18	4	5	6	15	12	0.993	0	0	0	0	12	0	0	1.26	28.7	15.3	277	0.504587	2.2	4.36	69	0.58
981	2021	M	50-59	TA	0.55	A	140	90	77	20	4	5	6	15	12	0.9945	0	0	0	0	9	0	0	0.90	21.9	14.3	219	0.536131	2.3	4.29	21	0.72
982	2021	M	30-39	TA	1.22727	A	110	70	135	19	4	5	6	15	12	0.9918	0	0	0	0	14	0	0	1.00	22.9	16.0	190	0.341151	1.6	4.69	43	0.87
983	2021	M	40-49	TA	0.757143	A	140	90	106	25	4	5	6	15	12	0.9897	1	0	2	0	17	0	0	1.16	25.8	13.6	166	0.168539	0.6	3.56	29	0.57
984	2021	M	80-89	TA	1.17143	A	70	40	82	20	4	5	6	15	10	0.8444	1	1	9	15	22	1	0	1.28	27.6	7.8	151	1.06145	3.8	3.58	41	2.02
985	2021	M	80-89	TA	0.484211	P	190	100	92	14	2	1	4	7	10	0.7396	1	0	4	2	25	0	0	1.04	24.8	13.9	222	0.253456	1.1	4.34	48	0.66
986	2021	M	50-59	Fall down	0.755556	A	90	60	68	17	4	5	6	15	12	0.9918	1	0	2	0	14	0	0	1.02	22.5	13.3	213	0.527638	2.1	3.98	29	0.79
987	2021	M	80-89	Slip down	0.623077	A	130	80	81	17	4	5	6	15	12	0.9459	1	0	1	1	18	0	0	1.02	24.2	8.5	255	0.521173	1.6	3.07	19	0.65
988	2021	F	50-59	Fall down	0.621429	A	140	70	87	14	4	5	6	15	12	0.9975	0	0			-1	0	0	0.98	26.8	13.3	364	0.469136	1.9	4.05	24	0.63
989	2021	M	70-79	Fall down	0.533333	A	90	60	48	17	4	5	6	15	12	0.1584	1	0	0	2	75	0	0	1.07	27.0	13.9	181	0.14218	0.6	4.22	33	0.69
990	2021	M	60-69	Fall down	0.709091	A	110	70	78	15	4	5	6	15	12	0.9498	0	0	0	0	17	0	0	1.24	21.6	15.3	202	0.240385	1.0	4.16	35	0.94
991	2021	M	70-79	Fall down	0.490909	A	110	70	54	17	4	5	6	15	12	0.8794	0	0	0	0	29	0	0	1.07	24.6	#N/A	182	0.485934	1.9	3.91	30	1.11
992	2021	M	20-29	TA	1	P	120	80	120	17	2	4	6	12	11	0.9848	0	0	0	0	14	0	0	1.07	23.0	#N/A	295	0.61674	2.8	4.54	23	0.87
993	2021	M	50-59	Fall down	0.658333	A	120	80	79	22	4	5	6	15	12	0.9975	0	0			-1	0	0	0.99	20.5	0	289	0.28	1.4	5.00	23	1.04
994	2021	F	80-89	Fall down	0.969231	A	130	90	126	17	4	5	6	15	12	0.9816	0	0	0	0	4	0	0	1.17	32.2	9.2	108	0.223464	0.8	3.58	28	0.41
995	2021	M	70-79	Fall down	0.909091	A	110	70	100	24	4	5	6	15	12	0.9601	0	0	0	0	14	0	0	1.08	21.4	15.6	130	0.450644	2.1	4.66	35	1.09
996	2021	M	30-39	TA	-84	U	-1	-1	84	-1	1	1	1	3	99999	0.1457	1	1	11	0	43	0	0	1.93	36.8	9.9	384	3.42629	8.6	2.51	215	1.84
997	2021	M	80-89	Slip down	0.461538	A	130	90	60	17	4	5	6	15	12	0.9535	0	0	0	0	16	0	0	1.02	23.1	11.6	208	0.211765	0.9	4.25	22	1.22
998	2021	F	70-79	TA	0.753846	A	130	80	98	16	4	5	6	15	12	0.9601	0	0	0	0	14	0	0	1.01	24.3	10.2	162	0.608273	2.5	4.11	49	0.46
999	2021	F	50-59	Penetrating	0.606667	A	150	100	91	17	4	5	6	15	12	0.9728	0	0	0	0	9	0	0	1.04	26.5	12.9	139	0.539084	2.0	3.71	19	0.62
1000	2021	M	70-79	Etc	0.59375	V	160	100	95	18	4	4	6	14	12	0.9728	0	0	0	0	9	0	0	1.00	21.4	11.6	213	0.153173	0.7	4.57	32	0.56
1001	2021	M	50-59	Object blunt	0.836364	A	110	60	92	17	4	5	6	15	12	0.9498	1	0	2	0	17	0	0	1.00	23.5	13.3	357	0.360577	1.5	4.16	27	0.97
1002	2021	M	20-29	TA	0.863636	P	110	70	95	20	1	1	2	4	9	0.8477	1	1	7	3	29	0	0	1.23	26.8	15.3	289	1.51057	5.0	3.31	126	0.73
1003	2021	M	40-49	Fall down	0.576923	A	130	80	75	20	4	5	6	15	12	0.9975	0	0			-1	0	0	0.97	25.9	14.3	288	0.683761	3.2	4.68	27	1.05
1004	2021	F	10-19	Fall down	-123	P	-1	-1	123	20	1	1	2	4	99999	0.4049	1	1	11	15	34	1	1	4.03	172.4	10.9	410	9.11392	14.4	1.58	145	0.82
1005	2021	F	30-39	TA	0.683333	A	120	80	82	33	4	5	6	15	11	0.9945	1	0	2	1	9	0	0	1.05	22.9	12.2	277	0.156951	0.7	4.46	160	0.46
1006	2021	M	60-69	TA	2.375	P	40	-1	95	18	1	1	2	4	6	0.1303	1	0	7	1	38	1	1	1.27	29.8	10.5	190	1.01307	3.1	3.06	41	1.10
1007	2021	M	40-49	Fall down	0.85	V	100	60	85	17	3	4	6	13	12	0.9119	0	0	0	0	45	0	0	1.11	25.1	14.6	231	1.4467	5.7	3.94	137	0.87
1008	2021	F	30-39	Fall down	0.566667	A	150	90	85	20	4	5	6	15	12	0.9975	0	0			-1	0	0	1.05	23.9	11.6	275	0.603248	2.6	4.31	17	0.51
1009	2021	M	70-79	TA	1.11429	V	70	40	78	22	3	4	6	13	10	0.6936	1	1	21	2	33	0	0	1.28	27.9	11.6	141	1.08108	3.6	3.33	29	1.39
1010	2021	M	70-79	Fall down	0.633333	P	210	140	133	21	1	1	2	4	9	0.5237	0	0	0	0	29	1	1	1.13	26.0	16.3	295	1.32924	6.5	4.89	84	0.84
1011	2021	F	50-59	TA	0.653333	V	150	90	98	22	3	4	6	13	12	0.9706	0	0	0	0	10	0	0	0.98	20.3	12.9	252	0.744186	3.2	4.30	31	0.58
1012	2021	F	70-79	Fall down	0.31	A	200	120	62	18	4	5	6	15	12	0.8415	1	0	0	2	33	0	0	1.15	26.8	11.6	138	0.217918	0.9	4.13	32	0.60
1013	2021	M	60-69	Fall down	1.85714	A	70	40	130	18	4	5	6	15	10	0.7568	1	0	5	0	29	0	0	1.10	21.8	14.3	283	1.49051	5.5	3.69	117	1.59
1014	2021	F	70-79	TA	0.742857	A	140	90	104	18	4	5	6	15	12	0.9271	0	0	0	0	22	0	0	1.07	22.7	11.2	148	0.205011	0.9	4.39	28	0.62
1015	2021	M	50-59	TA	0.758824	P	170	100	129	29	1	1	3	5	9	0.8844	1	0	5	1	25	0	0	1.00	23.2	15.0	269	1.13208	4.8	4.24	42	0.85
1016	2021	M	40-49	Object blunt	0.85	P	140	90	119	22	2	3	4	9	11	0.995	0	0	0	0	0	0	0	1.06	23.7	13.9	224	0.606061	2.8	4.62	32	0.83
1017	2021	F	80-89	Fall down	0.72	A	100	60	72	16	4	5	6	15	12	0.9728	1	0	0	1	9	0	0	1.06	30.6	11.6	189	0.433526	1.5	3.46	30	0.84
1018	2021	M	20-29	TA	0.866667	A	90	60	78	18	4	4	6	14	12	0.9941	1	0	1	0	10	0	0	1.15	24.8	12.2	268	0.39823	1.8	4.52	38	0.87
1019	2021	M	60-69	Fall down	0.933333	A	60	-1	56	23	4	5	6	15	10	0.9111	1	0	6	2	14	0	0	1.92	29.2	9.2	172	1.25541	2.9	2.31	45	1.31
1020	2021	M	60-69	TA	1.3	U	60	-1	78	15	1	1	1	3	6	0.0758	1	1	10	5	43	1	0	1.16	28.9	11.9	230	1.51429	5.3	3.50	33	0.89
1021	2021	F	70-79	Fall down	0.558824	P	170	110	95	16	1	1	4	6	10	0.7396	1	0	4	0	25	1	1	1.08	25.8	12.9	252	1.41414	5.6	3.96	17	4.20
1022	2021	M	60-69	Object blunt	2.5	P	50	-1	125	25	2	2	4	8	8	0.3356	1	1	6	7	36	0	0	1.28	28.2	13.6	217	0.975	3.9	4.00	352	1.54
1023	2021	F	60-69	TA	0.786667	A	150	100	118	17	4	5	6	15	12	0.9875	0	0			-1	0	0	0.99	23.3	15.3	256	0.443975	2.1	4.73	35	0.61
1024	2021	M	30-39	TA	1.02	V	100	60	102	23	3	5	6	14	12	0.9238	1	1	2	8	43	0	0	1.60	37.4	17.3	265	4.71831	13.4	2.84	705	1.00
1025	2021	M	60-69	TA	0.342105	V	190	120	65	24	3	4	5	12	11	0.7385	0	0	0	0	33	0	0	0.95	20.2	13.9	221	0.27907	1.2	4.30	41	0.99
1026	2021	M	30-39	TA	0.890909	A	110	60	98	16	4	5	6	15	12	0.9897	1	0	2	0	17	0	0	1.03	22.2	15.0	239	1.26904	5.0	3.94	648	1.12
1027	2021	M	60-69	Fall down	0.646667	A	150	90	97	16	4	5	6	15	12	0.8794	1	0	0	1	29	0	0	0.96	25.4	15.0	283	0.144578	0.6	4.15	35	0.88
1028	2021	M	60-69	TA	1.98	V	50	20	99	33	3	5	6	14	9	0.8631	1	1	22	1	20	0	0	1.54	53.5	7.8	87	6.19835	15.0	2.42	32	1.39
1029	2021	M	60-69	Fall down	1.78	P	50	20	89	20	4	2	3	9	9	0.8824	1	0	2	3	10	0	0	1.65	29.5	5.1	88	2.56881	8.4	3.27	105	1.13
1030	2021	M	30-39	TA	0.455556	U	180	100	82	20	1	1	1	3	8	0.8151	1	0	4	0	24	0	0	1.03	25.0	16.7	241	1.95584	6.2	3.17	62	0.88
1031	2021	M	40-49	TA	0.78125	P	160	100	125	21	1	1	3	5	9	0.8477	1	0	3	0	29	0	0	1.00	22.4	15.6	299	0.413793	1.8	4.35	31	0.64
1032	2021	M	40-49	Penetrating	0.557143	A	140	80	78	27	4	5	6	15	12	0.9945	0	0	0	0	9	0	0	1.07	19.9	15.6	385	0.259179	1.2	4.63	16	0.89
1033	2021	M	80-89	Fall down	0.507692	A	130	70	66	17	4	5	6	15	12	0.9854	0	0	0	0	1	0	0	1.09	23.9	12.6	164	0.210526	0.8	3.80	31	0.96
1034	2021	M	20-29	TA	0.561538	A	130	80	73	19	4	5	6	15	12	0.9879	0	0	0	0	19	0	0	1.03	24.1	16.0	255	0.434783	2.0	4.60	49	0.72
1035	2021	F	30-39	TA	1.1625	A	80	50	93	21	4	5	6	15	11	0.9768	1	0	2	0	22	0	0	1.11	24.1	12.2	226	0.693642	2.4	3.46	190	0.64
1036	2021	F	20-29	Fall down	1.13636	A	110	60	125	25	4	4	6	14	12	0.9847	0	0	0	0	22	0	0	1.10	23.3	11.9	357	0.55	2.2	4.00	150	0.74
1037	2021	M	20-29	Fall down	1.575	P	80	40	126	26	1	2	3	6	9	0.9226	1	0	2	0	22	0	0	1.21	24.7	15.3	288	0.913462	3.8	4.16	226	1.12
1038	2021	M	50-59	TA	0.622727	P	220	110	137	20	2	2	5	9	11	0.8713	1	0	1	0	22	0	0	0.95	22.9	12.2	189	0.4038	1.7	4.21	102	1.64
1039	2021	M	70-79	Slip down	0.5875	A	160	100	94	22	4	5	6	15	12	0.9093	1	0	2	3	25	0	0	1.22	25.1	14.6	126	3.37243	11.5	3.41	33	0.64
1040	2021	M	70-79	Etc	0.821429	P	140	80	115	21	2	2	4	8	10	0.9102	0	0	0	0	9	0	0	1.05	24.5	14.3	256	1.42169	5.9	4.15	71	0.74
1041	2021	M	30-39	Penetrating	0.553846	A	130	90	72	17	4	5	6	15	12	0.9945	1	0	2	0	9	0	0	1.09	23.1	13.9	231	0.831169	3.2	3.85	22	0.62
1042	2021	M	30-39	TA	-128	V	-1	-1	128	26	3	5	6	14	99999	0.9214	1	1	4	12	22	0	0	1.02	21.5	14.6	287	0.906863	3.7	4.08	384	1.13
1043	2021	M	50-59	Object blunt	0.621429	A	140	90	87	18	4	5	6	15	12	0.9975	0	0			-1	0	0	1.01	29.1	15.6	360	0.136187	0.7	5.14	21	0.86
1044	2021	M	70-79	Slip down	0.592308	A	130	90	77	16	4	5	6	15	12	0.9875	0	0			-1	0	0	1.05	29.1	10.9	178	0.165485	0.7	4.23	20	0.71
1045	2021	F	30-39	TA	0.84	P	100	60	84	20	1	1	2	4	9	0.8477	1	1	8	2	29	1	1	0.98	25.0	13.3	238	0.930233	2.8	3.01	23	0.53
1046	2021	F	60-69	Slip down	0.78	A	100	60	78	15	4	5	6	15	12	0.9875	0	0			-1	0	0	0.97	20.3	11.9	581	0.360825	1.4	3.88	17	0.45
1047	2021	M	70-79	TA	0.628571	A	140	100	88	17	4	5	6	15	12	0.9323	0	0	0	0	21	0	0	0.94	22.0	14.3	232	0.495495	2.2	4.44	34	1.55
1048	2021	M	50-59	Slip down	0.64	A	150	90	96	17	3	5	6	14	12	0.8953	1	0	0	0	27	0	0	1.06	25.8	15.0	82	0.425532	2.0	4.70	364	0.63
1049	2021	M	40-49	Fall down	0.828571	A	140	100	116	18	4	5	6	15	12	0.9941	1	0	0	1	10	0	0	1.09	21.9	15.3	303	1.17962	4.4	3.73	78	0.73
1050	2021	M	40-49	Object blunt	0.990909	A	110	70	109	17	4	5	6	15	12	0.9821	1	0	2	2	24	0	0	1.05	28.0	12.2	317	0.558252	2.3	4.12	36	0.78
1051	2021	M	60-69	TA	0.763636	A	110	70	84	33	4	4	6	14	11	0.9627	1	0	1	0	13	0	0	1.12	24.4	15.0	225	0.335731	1.4	4.17	44	1.02
1052	2021	M	80-89	Slip down	0.7	P	150	80	105	16	2	1	4	7	10	0.8429	1	0	0	2	17	0	0	1.16	23.4	8.2	101	0.248869	1.1	4.42	45	1.80
1053	2021	M	70-79	Fall down	0.64375	P	160	100	103	20	2	2	4	8	10	0.7396	1	0	3	2	25	1	1	1.08	24.3	15.3	165	1.59204	6.4	4.02	40	0.79
1054	2021	M	30-39	TA	0.528571	A	140	100	74	16	4	5	6	15	12	0.9968	0	0	0	0	2	0	0	0.95	24.2	14.6	283	0.221729	1.0	4.51	31	0.99
1055	2021	F	90-99	Fall down	1.85714	U	70	40	130	24	1	1	1	3	6	0.4124	1	0	4	0	16	1	0	9.1	180.0	7.1	117	2.33333	6.3	2.70	69	1.02
1056	2021	M	50-59	Fall down	0.585714	A	140	80	82	35	4	4	5	13	11	0.9494	0	0	0	0	17	0	0	1.12	24.5	12.2	344	0.796915	3.1	3.89	52	0.89
1057	2021	F	50-59	TA	0.6	A	130	80	78	16	4	5	6	15	12	0.9963	1	0	0	0	4	0	0	1.04	19.5	11.9	341	0.60241	2.5	4.15	35	0.52
1058	2021	M	60-69	Fall down	0.911111	A	90	50	82	18	4	5	6	15	12	0.9156	1	0	0	3	24	0	0	0.98	21.4	14.3	221	0.212766	0.9	4.23	25	0.84
1059	2021	M	20-29	Fall down	0.5	A	120	80	60	15	4	5	6	15	12	0.9613	1	0	0	0	34	0	0	1.11	29.6	16.3	199	0.139211	0.6	4.31	40	0.67
1060	2021	M	20-29	TA	2.52	P	50	-1	126	25	2	2	1	5	7	0.7794	1	0	2	4	24	0	0	1.62	40.3	9.2	244	0.735931	1.7	2.31	318	0.96
1061	2021	F	20-29	TA	0.85	A	100	60	85	19	4	5	6	15	12	0.9957	0	0	0	0	6	0	0	#N/A	#N/A	14.3	252	0.576923	2.7	4.68	177	0.72
1062	2021	M	30-39	TA	0.826667	P	150	90	124	24	1	2	3	6	10	0.9518	0	0	0	0	21	0	0	1.05	24.7	14.3	259	1.04925	4.9	4.67	34	0.95
1063	2021	M	70-79	TA	0.492857	V	140	90	69	17	3	3	5	11	11	0.5211	1	1	5	13	45	0	0	1.61	42.6	7.5	105	0.864662	2.3	2.66	70	1.10
1064	2021	M	70-79	TA	1	P	100	60	100	25	1	1	3	5	9	0.6573	1	0	0	1	22	0	0	1.28	30.6	12.6	231	1.58192	5.6	3.54	62	1.04
1065	2021	M	30-39	TA	0.616667	A	120	80	74	18	3	5	6	14	12	0.9918	1	0	0	1	14	0	0	1.18	27.9	11.6	178	0.54755	1.9	3.47	48	0.72
1066	2021	M	30-39	Slip down	0.553846	A	130	80	72	15	4	5	6	15	12	0.9807	1	0	0	0	25	0	0	1.08	27.5	15.3	298	0.438144	1.7	3.88	23	0.85
1067	2021	M	50-59	Object blunt	0.588889	A	90	60	53	18	4	5	6	15	12	0.9905	0	0	0	0	16	0	0	1.01	22.8	13.9	262	0.206718	0.8	3.87	18	0.59
1068	2021	M	30-39	Fall down	0.8	V	90	60	72	16	3	5	6	14	12	0.9918	0	0	0	0	14	0	0	1.09	24.8	15.0	283	0.831296	3.4	4.09	35	0.77
1069	2021	M	60-69	Fall down	0.866667	A	120	80	104	20	4	5	6	15	12	0.781	0	0	0	0	38	0	0	1.20	24.8	15.0	256	1.25	4.7	3.76	59	0.77
1070	2021	F	80-89	Slip down	0.533333	A	150	90	80	18	4	5	6	15	12	0.9816	0	0	0	0	4	0	0	1.01	24.5	11.6	217	0.364146	1.3	3.57	40	0.78
1071	2021	M	40-49	TA	0.488889	A	180	110	88	17	4	5	6	15	12	0.9957	0	0	0	0	6	0	0	1.01	27.3	16.0	305	0.45929	2.2	4.79	41	0.85
1072	2021	M	40-49	Fall down	-54	U	-1	-1	54	-1	1	1	1	3	99999	0.3782	1	1	12	2	27	1	0	1.72	37.6	7.8	273	4.06504	15.0	3.69	116	1.81
1073	2021	M	10-19	Penetrating	0.883333	A	120	80	106	19	4	5	6	15	12	0.9963	0	0	0	0	4	0	0	1.10	29.3	15.3	225	0.734967	3.3	4.49	16	0.96
1074	2021	M	70-79	Fall down	0.35	P	180	120	63	20	1	1	2	4	9	0.6018	1	0	1	0	25	1	1	1.35	28.5	16.3	122	0.949074	4.1	4.32	37	0.87
1075	2021	M	60-69	Fall down	0.557895	A	190	100	106	16	4	5	6	15	12	0.963	0	0	0	0	13	0	0	1.12	26.1	14.6	150	0.311005	1.3	4.18	90	0.99
1076	2021	M	60-69	Fall down	1.25714	U	70	40	88	20	1	1	1	3	6	0.1088	1	1	12	3	38	1	1	1.64	42.8	13.6	235	1.25	3.1	2.48	44	0.84
1077	2021	M	60-69	Penetrating	0.425	A	160	100	68	14	4	5	6	15	12	0.9459	1	0	0	0	18	0	0	1.09	27.9	17.3	204	0.558376	2.2	3.94	32	0.96
1078	2021	F	30-39	Fall down	1.86667	A	60	-1	112	22	4	5	6	15	10	0.838	1	0	4	0	43	0	0	1.37	28.8	11.6	263	1.25668	4.7	3.74	113	0.98
1079	2021	M	50-59	Object blunt	0.88	A	100	60	88	16	4	5	6	15	12	0.9807	1	0	3	2	25	0	0	1.25	27.5	10.5	314	1.12281	3.2	2.85	112	1.05
1080	2021	M	30-39	TA	1.01	A	100	60	101	16	4	5	6	15	12	0.9945	0	0	0	0	9	0	0	1.01	20.2	15.6	337	1.00446	4.5	4.48	132	0.94
1081	2021	M	80-89	Fall down	0.671429	P	140	90	94	18	1	1	2	4	9	0.5826	1	1	12	3	26	1	0	1.46	48.8	9.2	124	2.09016	5.1	2.44	26	0.93
1082	2021	M	70-79	TA	0.709091	A	110	70	78	18	4	5	6	15	12	0.9728	0	0	0	0	9	0	0	1.05	24.9	#N/A	213	0.187166	0.7	3.74	24	0.90
1083	2021	M	20-29	Penetrating	1.325	A	80	40	106	16	4	5	6	15	11	0.9962	0	0			-1	0	0	1.08	22.9	16.0	307	1.17271	5.5	4.69	39	0.99
1084	2021	M	60-69	Fall down	0.39	A	200	110	78	16	4	5	6	15	12	0.9728	0	0	0	0	9	0	0	1.13	29.8	16.7	213	0.155211	0.7	4.51	22	0.82
1085	2021	M	70-79	Fall down	0.7625	U	80	40	61	11	1	1	1	3	7	0.2609	0	0	0	0	30	1	1	1.22	28.0	8.8	187	0.557029	2.1	3.77	325	1.70
1086	2021	F	60-69	Slip down	0.8	V	130	80	104	20	4	5	6	15	12	0.9875	0	0			-1	0	0	1.10	26.4	13.3	319	0.618337	2.9	4.69	62	0.48
1087	2021	M	60-69	Fall down	1.2	A	70	40	84	20	4	5	6	15	10	0.9385	0	0	0	0	9	0	0	1.14	24.5	14.6	166	1.14286	4.4	3.85	52	1.58
1088	2021	M	30-39	Object blunt	0.561538	A	130	80	73	15	4	5	6	15	12	0.9925	0	0	0	0	13	0	0	1.09	25.5	13.6	155	0.167064	0.7	4.19	59	1.06
1089	2021	M	70-79	Slip down	0.553846	A	130	90	72	15	4	5	6	15	12	0.9816	0	0	0	0	4	0	0	1.32	28.0	11.9	64	0.363636	1.2	3.30	39	0.74
1090	2021	F	50-59	Fall down	0.678571	A	140	90	95	17	4	5	6	15	12	0.9372	1	0	2	0	20	0	0	0.99	21.1	12.2	286	0.38961	1.5	3.85	88	0.77
1091	2021	M	40-49	TA	0.933333	A	120	80	112	18	4	5	6	15	12	0.9774	0	0	0	0	27	0	0	1.05	22.4	16.0	231	1.16071	5.2	4.48	174	0.81
1092	2021	M	50-59	TA	1.3125	A	80	40	105	24	4	5	6	15	11	0.9843	0	0	0	0	17	0	0	1.19	27.9	12.2	177	0.614973	2.3	3.74	685	0.94
1093	2021	M	20-29	Object blunt	0.50625	A	160	100	81	18	4	5	6	15	12	0.9975	0	0			-1	0	0	1.07	23.4	17.0	223	0.394477	2.0	5.07	32	1.21
1094	2021	M	70-79	TA	0.5375	P	160	100	86	16	4	2	4	10	11	0.7952	1	1	3	15	29	1	1	1.37	39.3	13.6	97	0.583756	2.3	3.94	32	0.83
1095	2021	M	70-79	Penetrating	1.48571	A	70	-1	104	22	4	5	6	15	10	0.9385	1	0	4	1	9	0	0	1.45	34.1	12.2	173	1.71512	5.9	3.44	467	0.67
1096	2021	M	20-29	TA	0.635714	A	140	90	89	18	4	5	6	15	12	0.9975	0	0	0	0	-1	0	0	0.99	23.1	16.0	220	0.550098	2.8	5.09	62	1.02
1097	2021	M	30-39	TA	0.692857	P	140	100	97	28	1	1	3	5	9	0.8844	1	0	0	0	25	1	1	1.11	22.7	16.3	331	1.27596	4.3	3.37	74	0.75
1098	2021	F	50-59	Penetrating	1.38571	V	70	-1	97	22	3	4	5	12	9	0.9762	1	0	4	0	9	0	0	1.05	24.5	16.7	352	1.43182	6.3	4.40	58	0.76
1099	2021	M	40-49	Object blunt	0.535714	A	140	100	75	16	4	5	6	15	12	0.9897	0	0	0	0	17	0	0	0.97	24.2	15.3	266	0.39801	1.6	4.02	30	1.09
1100	2021	M	20-29	TA	0.666667	A	120	80	80	14	4	5	6	15	12	0.9975	0	0			-1	0	0	0.99	23.1	16.0	220	0.550098	2.8	5.09	62	1.02
1101	2021	F	40-49	Fall down	1.56	A	50	-1	78	28	1	2	4	7	8	0.6321	1	0	7	2	41	0	0	1.61	30.2	10.9	231	2.27451	5.8	2.55	402	1.15
1102	2021	M	20-29	Penetrating	0.923077	A	130	80	120	18	4	5	6	15	12	0.9971	0	0	0	0	1	0	0	1.04	26.0	16.7	253	0.343511	1.8	5.24	33	1.05
1103	2021	M	70-79	Fall down	0.725	A	120	80	87	24	4	5	6	15	12	0.8306	1	0	2	3	34	1	1	1.23	25.1	13.3	181	0.391198	1.6	4.09	95	1.80
1104	2021	M	30-39	Fall down	0.691667	A	120	80	83	18	4	5	6	15	12	0.9897	0	0	0	0	17	0	0	1.25	24.2	16.0	191	0.214133	1.0	4.67	37	0.83
1105	2021	F	80-89	Slip down	0.266667	P	240	110	64	18	1	1	2	4	9	0.5826	1	1	4	6	26	1	1	1.22	26.8	10.5	134	0.397196	1.7	4.28	51	0.74
1106	2021	F	60-69	Fall down	0.382353	A	170	100	65	16	4	5	6	15	12	0.963	0	0	0	0	13	0	0	0.95	19.9	11.9	221	0.234742	1.0	4.26	25	0.75
1107	2021	M	60-69	Fall down	0.661538	A	130	80	86	20	4	5	6	15	12	0.9728	1	0	0	1	9	0	0	1.11	23.6	9.2	152	0.360577	1.5	4.16	83	1.42
1108	2021	F	70-79	TA	1.2	A	70	-1	84	22	4	5	6	15	10	0.8444	1	0	4	0	22	0	0	1.03	24.4	12.9	271	1.13065	4.5	3.98	63	0.84
1109	2021	M	60-69	Object blunt	0.446154	A	130	80	58	26	4	5	6	15	12	0.9801	0	0	0	0	5	0	0	1.03	22.8	14.3	268	1.16822	5.0	4.28	31	1.03
1110	2021	F	50-59	TA	0.513333	A	150	80	77	22	4	5	6	15	12	0.9888	1	0	0	2	18	0	0	1.14	25.4	13.6	200	0.496454	2.1	4.23	25	0.67
1111	2021	M	40-49	Object blunt	0.792857	A	140	100	111	18	4	5	6	15	12	0.9975	0	0			-1	0	0	0.99	26.5	16.7	237	0.159681	0.8	5.01	27	0.89
1112	2021	M	80-89	TA	0.6	P	120	80	72	20	1	1	4	6	10	0.8806	0	0	0	0	13	1	1	1.27	27.3	11.9	109	0.25	0.9	3.60	39	0.84
1113	2021	M	60-69	TA	0.722222	A	90	60	65	18	4	5	6	15	12	0.9785	0	0	0	0	6	0	0	1.02	21.7	15.3	201	0.545906	2.2	4.03	25	0.89
1114	2021	M	60-69	Fall down	0.721429	A	140	90	101	33	4	5	6	15	11	0.8944	1	0	0	1	27	0	0	1.02	22.6	12.2	159	1.36364	4.5	3.30	425	1.23
1115	2021	M	40-49	Penetrating	0.455556	A	180	120	82	21	4	5	6	15	12	0.9945	0	0	0	0	9	0	0	0.92	24.7	16.0	230	0.454545	2.3	5.06	16	0.84
1116	2021	F	60-69	TA	0.65	A	120	70	78	24	4	5	6	15	12	0.9728	1	0	1	1	9	0	0	1.20	20.8	9.9	195	0.649351	2.5	3.85	28	0.87
1117	2021	M	40-49	Fall down	0.557143	A	140	90	78	22	4	5	6	15	12	0.996	0	0	0	0	5	0	0	1.07	23.9	15.6	215	0.847458	4.0	4.72	23	0.87
1118	2021	M	50-59	Fall down	0.535294	P	170	100	91	20	1	1	4	6	10	0.5025	1	0	0	3	38	0	0	1.07	23.1	17.3	241	0.685921	1.9	2.77	145	0.94
1119	2021	M	60-69	Slip down	0.666667	A	150	90	100	19	4	5	6	15	12	0.9535	1	0	1	0	16	0	0	1.05	24.8	8.8	213	0.38674	1.4	3.62	8	0.79
1120	2021	M	60-69	Fall down	1.3	U	70	40	91	14	1	1	1	3	6	0.1088	1	1	9	5	38	1	1	1.77	36.7	9.9	111	2.0922	5.9	2.82	53	0.94
1121	2021	M	60-69	TA	1	P	110	70	110	24	1	2	3	6	10	0.8963	0	0	0	0	11	0	0	1.09	24.1	13.6	280	0.439815	1.9	4.32	35	0.96
1122	2021	M	50-59	TA	0.92	A	100	60	92	34	4	5	6	15	11	0.9286	0	0	0	0	42	0	0	1.08	25.9	13.3	242	0.178571	0.7	3.92	43	0.65
1123	2021	F	60-69	TA	0.68	A	100	60	68	16	4	5	6	15	12	0.9601	1	0	3	4	14	0	0	1.20	23.1	10.2	158	0.25	0.8	3.20	21	0.42
1124	2021	F	60-69	TA	0.591667	A	120	80	71	17	4	5	6	15	12	0.9875	0	0			-1	0	0	1.03	25.2	14.3	250	0.16129	0.7	4.34	20	0.64
1125	2021	M	60-69	Fall down	0.425	P	160	100	68	24	3	4	1	8	10	0.5025	1	0	6	1	38	1	1	1.15	27.6	12.6	158	0.460358	1.8	3.91	26	0.68
1126	2021	M	30-39	Fall down	1.95	V	80	40	156	26	4	4	5	13	11	0.9707	1	1	20	41	25	1	0	1.15	23.9	9.2	130	4.21348	15.0	3.56	1191	0.98
1127	2021	M	80-89	Fall down	0.733333	V	120	80	88	22	4	4	6	14	12	0.9271	0	0	0	0	22	0	0	1.02	21.1	11.9	239	0.701754	2.8	3.99	38	1.28
1128	2021	F	70-79	Slip down	0.8	A	100	60	80	18	4	5	6	15	12	0.9801	1	0	2	1	5	0	0	0.95	19.8	7.8	122	0.498339	1.5	3.01	21	0.96
1129	2021	M	80-89	TA	0.683333	A	120	80	82	20	4	5	6	15	12	0.9816	1	0	1	2	4	0	0	1.33	25.1	7.5	18	0.210526	0.6	2.85	49	0.83
1130	2021	M	60-69	Fall down	0.78	V	100	60	78	20	4	4	6	14	12	0.9854	0	0	0	0	1	0	0	1.04	21.9	10.5	289	0.158311	0.6	3.79	16	0.79
1131	2021	M	80-89	TA	0.78	A	150	100	117	24	4	5	6	15	12	0.9498	0	0	0	0	17	0	0	1.08	30.5	14.6	231	1.54964	6.4	4.13	43	0.76
1132	2021	M	20-29	Fall down	2.1	P	60	-1	126	25	4	2	5	11	9	0.9076	1	1	6	10	27	0	0	1.63	35.0	13.6	181	3.79501	13.7	3.61	901	1.31
1133	2021	F	80-89	Fall down	0.633333	V	150	80	95	16	3	4	5	12	11	0.8313	0	0	0	0	26	0	0	1.10	23.9	13.9	136	0.331754	1.4	4.22	20	0.64
1134	2021	F	70-79	Fall down	0.370588	P	170	100	63	14	1	2	1	4	9	0.7406	0	0	0	0	17	1	0	0.96	28.4	12.6	238	0.528736	2.3	4.35	41	0.70
1135	2021	M	80-89	Slip down	1	A	100	60	100	18	4	5	6	15	12	0.9728	0	0	0	0	9	0	0	1.12	30.1	14.3	223	1.36951	5.3	3.87	27	2.47
1136	2021	M	60-69	TA	0.738462	A	130	70	96	18	4	5	6	15	12	0.8306	1	0	2	0	34	0	0	1.04	25.6	18.0	279	0.945626	4.0	4.23	139	0.94
1137	2021	M	50-59	Fall down	0.5	P	140	70	70	20	1	1	2	4	9	0.4249	1	0	2	0	34	1	1	1.05	27.4	14.3	167	1.35802	5.5	4.05	40	0.77
1138	2021	M	70-79	Slip down	0.51875	A	160	100	83	18	4	5	6	15	12	0.9728	0	0	0	0	9	0	0	1.05	29.9	11.6	130	0.257511	0.6	2.33	12	6.23
1139	2021	F	80-89	TA	0.955556	A	90	60	86	20	4	5	6	15	12	0.9748	1	0	2	0	8	0	0	0.96	19.6	11.6	190	0.847458	3.5	4.13	42	0.88
1140	2021	F	30-39	Penetrating	0.927273	A	110	60	102	17	4	5	6	15	12	0.9963	1	0	1	0	4	0	0	1.10	18.5	11.6	270	1.1399	4.4	3.86	68	0.90
1141	2021	M	10-19	TA	1.23636	P	110	70	136	18	2	2	5	9	11	0.9242	1	0	0	1	35	0	0	1.07	24.0	17.3	367	0.966851	3.5	3.62	25	0.96
1142	2021	F	80-89	TA	0.571429	A	140	90	80	18	4	5	6	15	12	0.9025	0	0	0	0	26	0	0	1.04	22.7	12.9	165	0.358056	1.4	3.91	18	0.61
1143	2021	F	50-59	TA	1.21429	V	70	40	85	27	4	4	5	13	10	0.9524	1	0	1	2	26	0	0	1.04	23.1	13.6	240	1.24378	5.0	4.02	99	0.82
1144	2021	F	80-89	Slip down	0.766667	A	120	80	92	16	4	5	6	15	12	0.9801	0	0	0	0	5	0	0	1.03	23.7	13.6	238	0.218978	0.9	4.11	28	0.57
1145	2021	M	50-59	Penetrating	0.745455	A	110	70	82	30	4	5	6	15	11	0.9494	1	0	0	1	17	0	0	1.02	21.1	15.0	242	1.35	5.4	4.00	15	1.07
1146	2021	F	30-39	TA	0.564706	A	170	100	96	17	4	5	6	15	12	0.9918	0	0	0	0	14	0	0	1.07	26.2	12.6	234	0.197183	0.7	3.55	45	0.57
1147	2021	F	20-29	Fall down	0.841667	A	120	80	101	22	4	4	6	14	12	0.996	0	0	0	0	5	0	0	0.88	20.9	13.6	246	0.526316	2.1	3.99	36	0.48
1148	2021	M	50-59	TA	1.13636	P	110	70	125	35	1	1	5	7	9	0.8351	1	0	1	0	38	0	0	1.10	22.4	10.5	184	2.32258	7.2	3.10	137	1.39
1149	2021	M	40-49	TA	1.63333	U	90	60	147	14	1	1	1	3	8	0.6477	1	0	2	1	35	0	0	1.15	35.5	11.2	209	2.06897	7.2	3.48	65	1.76
1150	2021	M	20-29	TA	0.433333	P	150	100	65	30	1	2	2	5	8	0.9347	1	0	0	3	17	0	0	1.08	25.1	14.3	239	0.612691	2.8	4.57	36	0.95
1151	2021	M	60-69	Fall down	0.7	A	110	60	77	16	4	5	6	15	12	0.8953	1	0	2	3	27	0	0	1.14	26.1	10.2	303	0.6469	2.4	3.71	136	0.75
1152	2021	F	40-49	TA	0.357143	A	140	80	50	17	4	5	6	15	12	0.9941	0	0	0	0	10	0	0	1.04	23.5	13.3	214	0.169903	0.7	4.12	18	0.56
1153	2021	M	70-79	TA	1.32222	P	90	60	119	31	1	2	2	5	8	0.2339	1	0	2	0	45	0	0	1.40	30.2	11.9	180	1.84932	5.4	2.92	249	0.80
1154	2021	F	40-49	Fall down	0.641667	A	120	80	77	19	4	5	6	15	12	0.9897	1	0	0	1	17	0	0	1.24	24.2	11.6	306	0.56266	2.2	3.91	70	0.62
1155	2021	M	40-49	Penetrating	0.542857	A	140	90	76	20	4	5	6	15	12	0.9971	0	0	0	0	1	0	0	0.90	23.4	15.6	174	0.208333	0.9	4.32	11	0.83
1156	2021	M	80-89	TA	1.375	P	80	40	110	18	1	2	4	7	9	0.3072	1	1	10	11	43	0	0	1.20	25.2	7.5	233	1.45695	4.4	3.02	37	0.93
1157	2021	M	20-29	TA	-74	A	-1	-1	74	14	4	5	6	15	99999	0.895	1	0	6	0	26	0	0	1.11	21.4	15.3	300	1.07368	5.1	4.75	251	0.97
1158	2021	M	70-79	Slip down	0.557143	A	140	70	78	15	4	5	6	15	12	0.9706	0	0	0	0	10	0	0	1.00	21.4	11.6	213	0.153173	0.7	4.57	32	0.56
1159	2021	M	40-49	TA	0.54	A	150	100	81	22	4	5	6	15	12	0.9975	0	0			-1	0	0	1.04	26.8	16.7	245	0.281385	1.3	4.62	48	0.66
1160	2021	M	50-59	Fall down	0.645455	A	110	70	71	16	4	5	6	15	12	0.9875	0	0			-1	0	0	1.05	24.3	13.9	216	0.364465	1.6	4.39	18	0.74
1161	2021	F	70-79	Fall down	0.614286	A	140	90	86	22	4	5	6	15	12	0.9372	0	0	0	0	20	0	0	1.12	23.4	12.9	157	0.305556	1.1	3.60	59	0.68
1162	2021	M	30-39	Penetrating	0.54375	A	160	100	87	15	4	5	6	15	12	0.9975	0	0			-1	0	0	1.03	27.7	15.6	190	0.256959	1.2	4.67	11	0.84
1163	2021	M	60-69	TA	0.736364	V	110	70	81	18	4	4	6	14	12	0.9816	1	0	3	0	4	0	0	1.03	21.7	12.6	223	0.469484	2.0	4.26	27	0.76
1164	2021	M	50-59	Object blunt	0.983333	A	120	80	118	27	4	5	6	15	12	0.9875	0	0			-1	0	0	1.00	23.7	15.6	250	1.60465	6.9	4.30	28	1.37
1165	2021	M	70-79	TA	2.03333	A	60	-1	122	24	4	5	6	15	10	0.9337	1	0	4	0	10	1	1	1.30	26.0	13.3	137	2.09091	6.9	3.30	32	1.31
1166	2021	M	60-69	Fall down	0.633333	A	150	90	95	20	4	5	6	15	12	0.9801	0	0	0	0	5	0	0	0.95	21.5	17.7	152	0.760626	3.4	4.47	107	1.07
1167	2021	F	80-89	TA	0.792308	A	130	80	103	27	4	5	6	15	12	0.9728	1	0	0	1	9	0	0	1.02	23.2	12.2	300	0.511628	2.2	4.30	28	0.64
1168	2021	M	70-79	Object blunt	0.406667	A	150	100	61	17	4	5	6	15	12	0.9748	1	0	1	1	8	0	0	1.05	24.8	10.5	160	0.495868	1.8	3.63	22	1.45
1169	2021	M	50-59	TA	0.68	A	150	100	102	18	4	5	6	15	12	0.9728	0	0	0	0	9	0	0	1.02	25.5	16.0	200	0.45	1.8	4.00	22	0.64
1170	2021	M	40-49	Fall down	0.691667	A	120	80	83	17	4	5	6	15	12	0.9897	0	0	0	0	17	0	0	1.06	24.2	16.0	172	0.8	3.4	4.25	59	0.83
1171	2021	M	60-69	Fall down	0.95	A	80	40	76	20	4	5	6	15	11	0.8926	1	0	3	3	22	0	0	1.18	22.5	11.2	196	0.758427	2.7	3.56	60	1.46
1172	2021	M	70-79	TA	1.03	A	100	60	103	17	4	5	6	15	12	0.963	1	0	2	0	13	0	0	1.09	21.8	13.6	180	0.788804	3.1	3.93	30	1.12
1173	2021	F	50-59	Fall down	0.333333	U	150	90	50	16	1	1	1	3	8	0.2225	1	0	5	0	38	1	1	1.14	24.5	12.9	88	0.424837	1.3	3.06	77	0.37
1174	2021	M	60-69	Object blunt	0.538462	A	130	80	70	17	4	5	6	15	12	0.9271	0	0	0	0	22	0	0	1.05	21.3	18.0	174	0.699301	3.0	4.29	23	0.70
1175	2021	M	40-49	Fall down	2.28	U	50	-1	114	25	1	1	1	3	6	0.5385	1	1	21	2	30	1	0	9.1	180.0	7.5	112	1.31818	2.9	2.20	28	1.25
1176	2021	M	50-59	TA	0.728571	A	140	90	102	18	4	5	6	15	12	0.9975	0	0			-1	0	0	0.96	24.1	17.3	259	0.305499	1.5	4.91	34	1.02
1177	2021	M	70-79	Fall down	0.811111	A	90	60	73	20	4	5	6	15	12	0.9498	1	0	2	1	17	0	0	1.08	23.1	10.2	240	0.434783	1.5	3.45	29	0.87
1178	2021	M	10-19	TA	0.8	P	120	80	96	17	1	1	4	6	10	0.9849	0	0	0	0	6	0	0	1.04	24.0	14.6	261	0.443548	2.2	4.96	21	0.56
1179	2021	M	60-69	TA	0.9	A	90	60	81	17	4	5	6	15	12	0.9498	0	0	0	0	17	0	0	0.94	21.5	15.3	188	0.34965	1.5	4.29	21	0.82
1180	2021	F	20-29	TA	1.75	A	80	40	140	27	4	5	6	15	11	0.9843	1	0	3	0	17	0	0	1.04	24.2	12.9	361	0.671463	2.8	4.17	659	0.77
1181	2021	M	50-59	Fall down	0.6	A	160	100	96	17	4	5	6	15	12	0.9728	0	0	0	0	9	0	0	1.04	23.8	16.0	167	0.258621	1.2	4.64	35	1.06
1182	2021	M	70-79	Fall down	0.76	A	100	60	76	18	4	5	6	15	12	0.9498	1	0	0	1	17	0	0	1.13	25.9	13.3	167	0.831409	3.6	4.33	55	1.03
1183	2021	M	80-89	TA	1.07143	A	70	40	75	24	4	5	6	15	10	0.8733	1	0	5	3	19	0	0	1.24	25.0	8.5	100	0.645161	2.0	3.10	36	0.81
1184	2021	M	60-69	Fall down	0.54	A	150	80	81	20	4	5	6	15	12	0.8953	0	0	0	0	27	0	0	1.31	28.4	10.9	182	0.391566	1.3	3.32	40	0.73
1185	2021	M	70-79	Fall down	1.03	P	100	60	103	25	1	3	4	8	10	0.5025	1	0	6	0	38	1	0	1.16	27.9	10.2	241	1.82796	6.8	3.72	102	0.89
1186	2021	M	20-29	Penetrating	1.4125	A	80	40	113	18	4	5	6	15	11	0.9955	1	0	0	0	1	0	0	1.15	25.1	10.2	181	0.955414	3.0	3.14	16	0.99
1187	2021	M	50-59	TA	0.983333	A	120	80	118	18	4	5	6	15	12	0.9897	0	0	0	0	17	0	0	1.23	23.4	13.6	328	0.689655	3.0	4.35	117	0.90
1188	2021	M	50-59	Fall down	0.678571	A	140	80	95	20	4	5	6	15	12	0.993	0	0	0	0	12	0	0	1.13	21.9	15.3	198	0.412148	1.9	4.61	63	0.93
1189	2021	M	60-69	Object blunt	0.578571	A	140	80	81	22	4	5	6	15	12	0.807	1	0	0	3	36	0	0	1.27	24.2	11.2	186	0.501393	1.8	3.59	40	0.78
1190	2021	M	40-49	Object blunt	0.825	A	120	70	99	23	4	5	6	15	12	0.996	1	0	0	1	5	0	0	1.02	21.2	15.0	302	0.815348	3.4	4.17	51	0.88
1191	2021	M	60-69	Object blunt	2.16667	A	60	40	130	30	3	4	6	13	9	0.6011	1	0	5	1	38	0	0	1.16	24.6	10.5	260	1.54341	4.8	3.11	189	1.26
1192	2021	M	50-59	Fall down	0.857143	A	70	40	60	26	4	5	6	15	10	0.9649	1	0	4	2	22	0	0	1.11	22.8	12.9	281	0.835443	3.3	3.95	697	1.47
1193	2021	M	60-69	Fall down	0.7	V	180	100	126	18	3	4	6	13	12	0.8953	1	0	0	7	27	1	1	1.06	33.8	15.3	127	0.874636	3.0	3.43	57	0.66
1194	2021	M	50-59	Slip down	0.744444	P	90	60	67	18	1	1	4	6	10	0.9062	1	0	2	3	30	0	0	1.53	27.0	8.5	101	1.67247	4.8	2.87	88	1.86
1195	2021	F	80-89	TA	0.73125	P	160	100	117	18	1	1	2	4	9	0.6018	1	0	3	1	25	0	0	1.22	26.4	16.0	168	1.82266	7.4	4.06	45	0.68
1196	2021	M	20-29	TA	1.36	V	100	60	136	16	3	4	6	13	12	0.9774	1	0	2	1	27	0	0	1.19	26.8	16.3	326	1.22004	5.6	4.59	206	1.48
1197	2021	M	70-79	Fall down	0.766667	V	90	60	69	18	4	4	6	14	12	0.9706	0	0	0	0	10	0	0	1.08	27.5	13.6	205	0.990566	4.2	4.24	48	1.47
1198	2021	M	10-19	TA	1.4	V	100	60	140	20	3	4	5	12	11	0.9296	0	0	0	0	34	0	0	1.20	22.8	13.6	229	1.48235	6.3	4.25	50	0.82
1199	2021	M	20-29	TA	0.97	A	100	60	97	20	4	5	6	15	12	0.993	0	0	0	0	12	0	0	1.19	23.4	10.5	222	0.883838	3.5	3.96	591	0.77
1200	2021	M	60-69	Slip down	0.73	A	100	60	73	16	4	5	6	15	12	0.9535	1	0	0	0	16	0	0	1.04	23.6	13.9	240	0.388128	1.7	4.38	28	0.91
1201	2021	M	30-39	TA	0.352941	P	170	100	60	20	1	1	3	5	9	0.7313	1	0	1	0	38	1	1	1.37	32.8	16.3	383	1.4527	4.3	2.96	37	0.85
1202	2021	F	50-59	TA	1.08235	A	85	40	92	22	4	5	6	15	11	0.9461	1	0	1	1	33	0	0	1.05	19.7	13.9	230	0.189573	0.8	4.22	52	0.56
1203	2021	M	60-69	Penetrating	0.66875	A	160	100	107	17	4	5	6	15	12	0.9785	0	0	0	0	6	0	0	0.98	22.1	17.3	258	0.604651	2.6	4.30	14	0.86
1204	2021	F	50-59	TA	0.554545	A	110	70	61	17	4	5	6	15	12	0.8953	1	0	2	2	27	0	0	1.42	29.1	9.5	99	1.45985	4.0	2.74	71	0.71
1205	2021	M	50-59	TA	0.808333	A	120	80	97	23	4	5	6	15	12	0.9847	0	0	0	0	22	0	0	1.04	23.9	15.6	220	0.453515	2.0	4.41	67	0.69
1206	2021	M	70-79	Object blunt	0.717647	U	170	100	122	21	1	1	2	4	9	0.6018	1	0	2	6	25	0	0	1.02	24.3	15.6	209	2.23602	7.2	3.22	35	0.86
1207	2021	M	60-69	Fall down	2.1	A	60	40	126	27	4	5	6	15	10	0.7848	1	1	7	5	27	1	1	1.36	30.0	11.6	219	1.73077	5.4	3.12	80	0.80
1208	2021	M	60-69	Fall down	0.871429	A	70	40	61	18	4	5	6	15	10	0.9174	1	0	4	1	13	0	0	1.17	28.8	7.5	148	0.269231	0.7	2.60	120	1.81
1209	2021	M	60-69	Slip down	0.6875	P	160	100	110	24	1	1	4	6	10	0.6005	1	1	3	10	33	0	0	1.25	25.9	13.9	176	1.11111	5.2	4.68	27	1.23
1210	2021	M	50-59	TA	1.1625	A	80	50	93	24	4	5	6	15	11	0.9401	1	1	11	0	14	0	0	1.16	26.5	9.5	186	1.36986	4.0	2.92	18	0.77
1211	2021	M	50-59	Penetrating	0.76	A	100	60	76	23	4	5	6	15	12	0.9683	1	0	1	0	11	0	0	1.13	22.0	16.7	354	0.412371	2.0	4.85	15	1.11
1212	2021	M	50-59	Object blunt	0.590909	A	110	60	65	20	4	5	6	15	12	0.9888	0	0	0	0	18	0	0	0.94	21.5	15.6	384	0.56872	2.4	4.22	392	0.95
1213	2021	M	80-89	TA	2.5	U	40	-1	100	-1	1	1	1	3	99999	0.0713	1	0	2	0	38	1	0	1.78	48.4	11.6	521	4.03922	10.3	2.55	47	1.56
1214	2021	M	10-19	Fall down	1.1625	A	80	50	93	22	4	5	6	15	11	0.9843	1	0	1	0	17	0	0	1.37	25.7	15.6	211	1.09415	4.3	3.93	320	0.97
1215	2021	F	60-69	Fall down	0.547059	V	170	100	93	22	3	4	6	13	12	0.9459	0	0	0	0	18	0	0	0.97	21.8	13.3	295	0.376106	1.7	4.52	29	0.62
1216	2021	M	50-59	Fall down	1.57143	V	70	40	110	22	3	4	5	12	9	0.936	1	0	3	2	22	0	0	1.10	24.3	12.6	254	2.42424	8.8	3.63	187	0.96
1217	2021	M	50-59	Slip down	0.521429	A	140	90	73	19	4	5	6	15	12	0.9897	0	0	0	0	17	0	0	1.05	26.5	16.3	214	0.1766	0.8	4.53	49	0.68
1218	2021	M	30-39	TA	0.653846	V	130	80	85	22	3	4	6	13	12	0.9945	0	0	0	0	9	0	0	1.01	23.2	15.3	223	0.534521	2.4	4.49	26	0.81
1219	2021	M	60-69	Fall down	0.546154	A	130	80	71	14	4	5	6	15	12	0.9498	1	0	1	0	17	0	0	1.06	22.5	14.3	185	0.814607	2.9	3.56	38	0.68
1220	2021	M	50-59	Fall down	0.74	A	100	60	74	17	4	5	6	15	12	0.996	0	0	0	0	5	0	0	1.19	30.7	15.3	325	1.70163	7.3	4.29	33	1.65
1221	2021	M	20-29	TA	1.64286	V	70	40	115	34	3	5	5	13	9	0.9398	1	0	7	0	29	0	0	1.48	29.8	13.3	233	0.830671	2.6	3.13	648	0.83
1222	2021	M	60-69	Fall down	1.3	A	80	50	104	30	4	5	6	15	10	0.9553	0	0	0	0	10	0	0	1.00	27.8	12.6	248	0.11236	0.5	4.45	19	0.80
1223	2021	M	70-79	TA	0.857143	A	140	100	120	17	4	5	6	15	12	0.9601	0	0	0	0	14	0	0	1.05	22.8	15.3	279	0.803783	3.4	4.23	72	1.23
1224	2021	F	80-89	Fall down	1.65714	P	70	40	116	34	2	4	5	11	8	0.6756	1	0	4	0	26	1	0	1.22	30.9	12.6	229	3.04348	10.5	3.45	59	1.90
1225	2021	M	40-49	Fall down	1.1	A	110	70	121	21	4	5	6	15	12	0.9549	1	0	0	6	36	0	0	1.13	25.7	18.0	217	0.784314	3.6	4.59	287	1.27
1226	2021	M	50-59	TA	0.663636	A	110	70	73	19	4	5	6	15	12	0.8306	0	0	0	0	34	0	0	1.16	23.4	13.9	201	0.870787	3.1	3.56	217	0.93
1227	2021	M	30-39	Object blunt	0.672727	A	110	60	74	15	4	5	6	15	12	0.9869	0	0	0	0	20	0	0	0.99	23.9	15.0	192	0.250522	1.2	4.79	18	0.90
1228	2021	F	80-89	TA	0.655556	V	90	40	59	22	3	3	5	11	11	0.9097	1	0	3	4	17	1	1	1.01	19.1	9.5	230	0.655271	2.3	3.51	42	1.13
1229	2021	F	70-79	TA	0.769231	P	130	100	100	22	2	1	5	8	10	0.6739	1	0	0	2	29	0	0	1.19	25.4	12.9	149	1.33005	5.4	4.06	43	0.67
1230	2021	M	60-69	Fall down	1.025	A	120	80	123	25	4	5	6	15	12	0.9535	0	0	0	0	16	0	0	1.05	21.5	15.0	112	0.718954	3.3	4.59	138	0.78
1231	2021	M	60-69	TA	0.388235	A	170	100	66	17	4	5	6	15	12	0.9728	1	0	1	1	9	0	0	1.12	28.4	9.2	122	0.108696	0.4	3.68	27	4.30
1232	2021	M	20-29	TA	0.836364	A	110	70	92	17	4	5	6	15	12	0.9897	0	0	0	0	17	0	0	1.05	25.2	15.6	163	0.118577	0.6	5.06	23	0.83
1233	2021	M	40-49	Fall down	0.46875	A	160	100	75	17	4	5	6	15	12	0.9736	0	0	0	0	29	0	0	1.03	21.9	11.9	160	0.166205	0.6	3.61	57	0.57
1234	2021	M	60-69	Object blunt	0.457143	P	140	80	64	17	2	2	5	9	11	0.8199	1	0	2	0	27	0	0	1.04	24.9	11.2	406	0.491329	1.7	3.46	20	0.43
1235	2021	F	50-59	Fall down	0.433333	A	120	80	52	19	4	5	6	15	12	0.9613	0	0	0	0	34	0	0	1.09	24.4	10.9	146	0.198864	0.7	3.52	88	0.75
1236	2021	M	60-69	Fall down	0.625	A	120	80	75	24	4	5	6	15	12	0.963	1	0	0	1	13	0	0	1.16	25.1	11.9	139	0.952381	3.8	3.99	40	1.05
1237	2021	M	50-59	Fall down	0.58	A	150	90	87	18	4	5	6	15	12	0.9459	0	0	0	0	18	0	0	1.01	20.9	13.9	226	0.564854	2.7	4.78	54	0.77
1238	2021	F	30-39	Fall down	0.68	P	100	60	68	16	2	1	4	7	10	0.8754	1	0	2	0	34	0	0	1.10	25.4	15.0	266	0.753425	3.3	4.38	25	0.47
1239	2021	M	30-39	TA	0.5	P	120	80	60	17	1	2	5	8	10	0.8364	1	1	3	9	38	0	0	1.11	25.6	15.6	269	0.416667	1.9	4.56	35	1.00
1240	2021	M	70-79	Fall down	0.469231	A	130	80	61	14	4	5	6	15	12	0.9459	1	0	0	1	18	0	0	1.08	21.0	11.2	232	0.982801	4.0	4.07	116	2.30
1241	2021	M	60-69	Fall down	0.566667	P	120	80	68	20	1	2	5	8	10	0.7828	1	0	2	1	22	0	0	1.11	23.7	14.3	231	1.01205	4.2	4.15	248	1.05
1242	2021	M	60-69	TA	0.638462	A	130	70	83	22	4	5	6	15	12	0.9728	0	0	0	0	9	0	0	1.09	23.2	13.6	168	0.453401	1.8	3.97	32	0.91
1243	2021	M	10-19	Fall down	1.13	A	100	60	113	28	4	5	6	15	12	0.993	0	0	0	0	12	0	0	1.36	27.3	13.9	214	1	4.3	4.30	223	1.66
1244	2021	M	50-59	TA	0.907692	V	130	70	118	27	4	3	4	11	11	0.9584	1	0	1	5	27	1	1	1.24	27.6	12.9	138	0.535714	1.8	3.36	21	6.59
1245	2021	F	80-89	TA	0.442857	A	210	120	93	16	4	5	6	15	12	0.9728	1	0	1	1	9	0	0	1.05	22.1	12.6	211	0.34375	1.1	3.20	25	0.94
1246	2021	F	70-79	Fall down	0.371429	A	140	80	52	22	4	5	6	15	12	0.8953	1	0	2	0	27	0	0	1.08	22.7	10.5	257	0.297767	1.2	4.03	53	0.87
1247	2021	M	70-79	TA	2	V	40	-1	80	20	3	4	5	12	8	0.7809	1	0	8	1	14	0	0	1.25	27.4	11.9	84	0.547112	1.8	3.29	26	0.83
1248	2021	M	60-69	TA	0.6	A	200	100	120	24	4	5	6	15	12	0.963	0	0	0	0	13	0	0	1.10	27.6	17.3	104	0.259179	1.2	4.63	53	0.76
1249	2021	M	50-59	TA	0.753846	A	130	70	98	20	4	5	6	15	12	0.9918	0	0	0	0	14	0	0	1.00	18.5	17.0	206	1.04167	4.5	4.32	108	0.90
1250	2021	M	60-69	Object blunt	0.618182	A	110	70	68	20	4	5	6	15	12	0.9728	0	0	0	0	9	0	0	1.10	26.5	12.2	193	0.778894	3.1	3.98	37	0.99
1251	2021	M	70-79	Fall down	0.6125	A	160	100	98	24	4	5	6	15	12	0.9271	0	0	0	0	22	0	0	1.07	21.9	13.9	176	0.967742	3.9	4.03	36	1.03
1252	2021	M	40-49	TA	0.530769	A	130	90	69	18	4	5	6	15	12	0.9925	0	0	0	0	13	0	0	0.98	25.1	16.0	265	0.165877	0.7	4.22	20	0.75
1253	2021	M	90-99	Penetrating	0.475	A	160	100	76	16	4	5	6	15	12	0.9706	0	0	0	0	10	0	0	1.04	24.1	14.3	361	0.267261	1.2	4.49	35	1.10
1254	2021	M	60-69	Slip down	1	P	90	50	90	12	1	2	2	5	9	0.675	1	0	0	0	21	0	0	1.00	23.8	15.0	102	1.21212	4.4	3.63	30	0.86
1255	2021	M	40-49	Fall down	0.830769	A	130	80	108	26	4	5	6	15	12	0.9736	0	0	0	0	29	0	0	1.11	23.1	13.9	416	0.43038	1.7	3.95	113	0.83
1256	2021	M	60-69	TA	0.938462	P	130	80	122	24	1	2	1	4	9	0.5039	1	0	3	3	30	1	1	0.97	22.2	10.9	249	0.685579	2.9	4.23	60	1.15
1257	2021	M	30-39	TA	0.76	V	150	90	114	24	3	4	6	13	12	0.9641	0	0	0	0	33	0	0	1.03	23.4	14.3	250	0.390805	1.7	4.35	194	0.92
1258	2021	M	40-49	TA	3.25	U	40	-1	130	25	1	1	1	3	5	0.3387	1	1	8	3	35	0	0	1.31	29.5	10.2	183	2.40741	7.8	3.24	46	1.17
1259	2021	M	70-79	TA	0.58125	P	160	100	93	23	4	1	3	8	10	0.6739	1	0	2	2	29	0	0	1.08	23.5	12.6	461	1.64894	6.2	3.76	50	0.48
1260	2021	M	20-29	TA	0.68	A	100	60	68	17	4	5	6	15	12	0.9975	0	0			-1	0	0	1.01	21.6	16.3	450	0.800821	3.9	4.87	200	0.89
1261	2021	M	50-59	TA	0.715385	A	130	80	93	16	4	5	6	15	12	0.9971	0	0	0	0	1	0	0	1.01	24.9	16.0	184	0.37296	1.6	4.29	26	6.66
1262	2021	M	20-29	TA	1.41111	P	90	60	127	19	2	2	5	9	11	0.9925	0	0	0	0	5	0	0	1.04	22.6	16.0	366	1.94274	9.5	4.89	205	1.22
1263	2021	M	70-79	Etc	0.615385	P	130	80	80	19	2	3	4	9	11	0.7229	1	0	2	3	34	0	0	1.13	24.2	13.3	156	0.544554	2.2	4.04	41	0.82
1264	2021	F	70-79	TA	1.4875	V	80	50	119	20	3	5	6	14	11	0.8926	1	0	2	0	22	0	0	1.30	22.5	9.5	142	1.93642	6.7	3.46	115	1.07
1265	2021	F	30-39	TA	0.76	A	100	60	76	14	4	5	6	15	12	0.9847	1	0	1	0	22	0	0	1.29	27.3	10.5	261	0.410628	1.7	4.14	401	0.56
1266	2021	M	50-59	Object blunt	2.4	V	50	-1	120	20	4	4	6	14	10	0.5055	1	1	15	4	43	1	1	1.43	48.6	10.2	157	3.83648	12.2	3.18	108	1.39
1267	2021	M	40-49	TA	0.741667	A	120	80	89	18	4	5	6	15	12	0.996	0	0	0	0	5	0	0	1.06	26.2	14.6	174	0.703125	2.7	3.84	23	0.76
1268	2021	M	60-69	Fall down	0.366667	P	210	110	77	21	1	1	2	4	9	0.5632	1	0	2	1	27	1	1	1.28	28.7	12.9	141	1	4.5	4.50	87	0.62
1269	2021	M	40-49	Object blunt	0.613333	P	150	100	92	18	2	1	5	8	10	0.8665	1	0	3	0	35	0	0	0.95	21.5	15.6	233	0.917874	3.8	4.14	44	1.00
1270	2021	M	50-59	Fall down	0.966667	A	120	80	116	24	4	5	6	15	12	0.9945	0	0	0	0	9	0	0	1.27	28.9	13.3	298	1.47783	6.0	4.06	28	0.68
1271	2021	M	40-49	TA	2.2	P	70	40	154	30	1	2	3	6	7	0.7169	1	1	24	28	36	1	0	2.64	180 이상	12.6	258	5.53191	10.4	1.88	710	1.28
1272	2021	M	30-39	Fall down	1.48571	A	70	40	104	26	4	5	6	15	10	0.9591	1	1	2	18	24	0	0	1.51	29.7	11.6	247	3.27759	9.8	2.99	332	1.34
1273	2021	M	70-79	TA	0.738462	V	130	90	96	20	3	3	6	12	11	0.9659	0	0	0	0	4	0	0	0.96	24.1	12.2	194	0.172043	0.8	4.65	26	1.20
1274	2021	M	50-59	Fall down	0.971429	U	70	-1	68	20	1	1	1	3	6	0.3744	1	0	0	1	18	0	0	1.98	63.8	11.2	184	1.9697	6.5	3.30	496	0.77
1275	2021	M	50-59	TA	0.506667	A	150	100	76	20	4	5	6	15	12	0.9905	0	0	0	0	16	0	0	1.00	22.8	15.6	198	0.43578	1.9	4.36	31	0.94
1276	2021	F	60-69	Fall down	0.515	P	200	100	103	24	1	2	1	4	9	0.6018	1	0	1	0	25	0	0	1.21	25.0	14.6	292	1.52034	7.1	4.67	183	0.52
1277	2021	M	80-89	Object blunt	1.02857	P	70	40	72	21	1	2	4	7	8	0.6247	1	1	8	3	21	1	1	1.29	28.9	6.5	167	1.08392	3.1	2.86	24	0.84
1278	2021	M	30-39	TA	0.527273	A	110	70	58	17	4	5	6	15	12	0.9973	0	0	0	0	0	0	0	1.09	22.9	15.0	291	0.162791	0.7	4.30	17	0.69
1279	2021	M	10-19	TA	0.78	A	100	60	78	21	4	5	6	15	12	0.9975	0	0			-1	0	0	1.01	24.5	17.3	241	0.359408	1.7	4.73	42	1.03
1280	2021	M	80-89	Object blunt	0.7	A	90	60	63	26	4	5	6	15	12	0.8306	1	0	2	2	34	1	1	1.25	27.7	11.6	148	0.898204	3.0	3.34	22	0.74
1281	2021	M	40-49	Fall down	-110	U	-1	-1	110	-1	1	1	1	3	99999	0.1457	1	0	3	0	43	1	0	1.79	54.1	12.9	152	4	15.0	3.75	342	1.55
1282	2021	M	70-79	Fall down	0.65	A	100	60	65	16	4	5	6	15	12	0.9657	0	0	0	0	12	0	0	1.02	21.4	15.0	211	0.777311	3.7	4.76	30	1.24
1283	2021	M	50-59	Fall down	1.37	V	100	60	137	30	3	5	6	14	11	0.9494	1	0	2	0	17	0	0	1.12	23.9	11.6	128	3.50384	13.7	3.91	237	0.98
1284	2021	M	60-69	Penetrating	1.34286	V	70	-1	94	22	3	4	6	13	10	0.8974	1	0	7	0	16	0	0	1.44	29.3	8.2	138	1.84549	4.3	2.33	28	0.60
1285	2021	M	60-69	Object blunt	1.2	A	80	40	96	20	4	5	6	15	11	0.9698	1	0	2	3	5	0	0	1.67	38.7	7.5	72	1.15242	3.1	2.69	41	0.77
1286	2021	M	50-59	TA	0.716667	A	120	80	86	20	4	4	6	14	12	0.9897	0	0	0	0	17	0	0	0.95	18.5	13.6	246	0.165094	0.7	4.24	25	0.78
1287	2021	M	50-59	Fall down	0.5	A	140	90	70	17	4	5	6	15	12	0.4879	0	0	0	0	75	0	0	1.04	25.1	12.9	169	0.460358	1.8	3.91	108	0.79
1288	2021	M	20-29	TA	0.661538	A	130	80	86	20	4	5	6	15	12	0.9941	0	0	0	0	10	0	0	0.89	25.0	16.3	156	0.770925	3.5	4.54	55	0.83
1289	2021	M	20-29	TA	1.07273	V	110	70	118	24	3	4	6	13	12	0.9897	0	0	0	0	17	0	0	1.03	25.0	15.3	302	0.7393	3.8	5.14	36	0.76
1290	2021	M	30-39	Fall down	0.857143	V	70	40	60	21	3	5	6	14	10	0.9558	0	0	0	0	25	0	0	1.05	24.7	12.6	328	0.714286	3.2	4.48	64	0.88
1291	2021	M	20-29	Fall down	0.6	A	120	80	72	18	4	5	6	15	12	0.9905	1	0	0	0	16	0	0	1.05	25.1	11.9	230	0.205479	0.9	4.38	19	0.81
1292	2021	M	50-59	Object blunt	0.66	A	150	80	99	18	4	5	6	15	12	0.9706	0	0	0	0	10	0	0	1.03	27.2	13.6	114	0.285714	1.2	4.20	27	0.87
1293	2021	M	70-79	Fall down	1.15	V	120	80	138	28	3	4	5	12	11	0.655	1	0	2	7	38	1	1	1.22	26.6	10.9	188	0.756098	3.1	4.10	58	0.85
1294	2021	M	50-59	TA	0.7	A	100	60	70	16	3	5	6	14	12	0.9271	0	0	0	0	22	0	0	1.09	25.2	14.6	282	0.532407	2.3	4.32	32	0.68
1295	2021	M	70-79	Penetrating	0.875	A	80	40	70	17	4	5	6	15	11	0.7473	1	0	6	0	35	0	0	1.22	25.4	7.5	150	0.294118	0.9	3.06	38	0.71
1296	2021	M	70-79	TA	0.44	P	200	110	88	20	1	1	2	4	9	0.3497	1	0	3	0	38	0	0	1.10	22.8	13.3	301	0.862534	3.2	3.71	39	0.92
1297	2021	F	80-89	TA	0.78	A	100	60	78	18	4	5	6	15	12	0.9498	1	0	2	0	17	0	0	1.10	25.8	9.2	174	0.353982	1.2	3.39	76	0.59
1298	2021	M	20-29	TA	0.571429	A	140	90	80	18	4	5	6	15	12	0.9925	0	0	0	0	13	0	0	1.02	24.1	17.0	253	0.157658	0.7	4.44	15	0.84
1299	2021	F	50-59	Fall down	0.816667	A	120	80	98	18	4	5	6	15	12	0.9897	0	0	0	0	17	0	0	0.98	21.7	13.3	175	0.350467	1.5	4.28	46	0.68
1300	2021	F	70-79	Slip down	0.933333	A	90	60	84	18	4	5	6	15	12	0.9535	0	0	0	0	16	0	0	1.02	24.6	9.9	149	0.413437	1.6	3.87	34	0.59
1301	2021	M	60-69	Fall down	0.65	P	120	80	78	16	1	1	5	7	10	0.8887	0	0	0	0	12	0	0	1.07	23.6	14.6	182	0.513447	2.1	4.09	26	0.89
1302	2021	M	40-49	Fall down	0.676923	A	130	90	88	23	4	5	6	15	12	0.9888	0	0	0	0	18	0	0	0.99	22.9	16.0	308	0.560345	2.6	4.64	42	1.08
1303	2021	M	60-69	TA	0.763636	A	110	70	84	19	4	5	6	15	12	0.8794	0	0	0	0	29	0	0	1.19	24.9	16.3	183	0.282051	1.1	3.90	33	0.67
1304	2021	M	50-59	Object blunt	0.678571	A	140	80	95	18	4	5	6	15	12	0.9859	1	0	1	1	21	0	0	1.14	25.5	12.9	292	0.348028	1.5	4.31	19	0.79
1305	2021	M	60-69	Fall down	0.514286	A	140	80	72	16	4	5	6	15	12	0.9706	0	0	0	0	10	0	0	1.06	23.1	13.9	206	0.113895	0.5	4.39	29	0.96
1306	2021	F	50-59	TA	1.2	A	80	40	96	20	4	5	6	15	11	0.9843	1	0	3	0	17	0	0	1.24	26.5	9.9	202	1.08527	4.2	3.87	180	0.67
1307	2021	M	20-29	TA	1.18182	U	110	70	130	14	1	1	1	3	8	0.7899	0	0	0	0	26	1	1	1.22	27.1	15.3	307	1.13111	4.4	3.89	160	1.13
1308	2021	M	60-69	TA	0.438889	V	180	120	79	19	3	4	6	13	12	0.9323	1	0	4	2	21	0	0	1.13	24.2	15.6	204	0.931677	3.0	3.22	37	1.16
1309	2021	M	60-69	TA	0.96	A	100	60	96	22	4	4	6	14	12	0.807	1	0	2	4	36	0	0	1.17	21.1	11.6	348	1.25326	4.8	3.83	121	0.77
1310	2021	F	30-39	TA	1.2875	A	80	40	103	23	4	5	6	15	11	0.9707	1	0	4	0	25	0	0	1.27	22.5	9.2	151	0.550162	1.7	3.09	359	0.51
1311	2021	M	60-69	Fall down	0.653846	V	130	80	85	19	4	4	5	13	12	0.8415	0	0	0	0	33	0	0	1.13	25.8	14.3	185	0.682353	2.9	4.25	32	0.92
1312	2021	M	60-69	Fall down	0.607692	P	130	80	79	16	1	1	5	7	10	0.6005	1	0	2	0	33	0	0	1.20	27.2	11.2	135	0.216216	0.8	3.70	45	0.66
1313	2021	F	80-89	TA	0.809091	V	110	70	89	19	4	4	6	14	12	0.9271	0	0	0	0	22	0	0	0.99	21.5	12.9	223	0.271605	1.1	4.05	43	0.83
1314	2021	M	50-59	TA	1.25714	A	70	40	88	18	3	5	6	14	10	0.9761	0	0	0	0	17	0	0	1.36	22.9	11.6	125	0.248619	0.9	3.62	66	0.79
1315	2021	M	30-39	TA	0.616667	A	120	80	74	16	4	5	6	15	12	0.9791	1	0	1	0	26	0	0	1.05	22.8	16.0	186	0.549451	2.5	4.55	22	0.75
1316	2021	M	70-79	Fall down	0.5875	P	160	100	94	19	4	2	5	11	11	0.7067	1	0	0	0	35	0	0	1.29	26.5	13.3	266	0.480769	1.5	3.12	35	1.17
1317	2021	M	60-69	TA	0.576923	P	130	80	75	17	1	1	5	7	10	0.7078	1	0	2	2	27	0	0	1.22	26.2	14.6	106	0.380711	1.5	3.94	197	0.72
1318	2021	F	60-69	Penetrating	0.654545	A	110	70	72	26	4	5	6	15	12	0.9801	1	0	3	1	5	0	0	1.03	24.5	10.2	196	1.71875	6.6	3.84	19	0.77
1319	2021	F	60-69	TA	1.01818	A	110	70	112	20	4	5	6	15	12	0.9323	1	0	1	2	21	0	0	1.13	22.0	9.9	258	1.90476	6.4	3.36	60	0.80
1320	2021	M	70-79	TA	0.676923	P	130	80	88	16	2	1	4	7	10	0.8429	1	0	1	0	17	0	0	1.14	25.1	13.3	173	0.341207	1.3	3.81	21	0.87
1321	2021	M	60-69	TA	1.02222	V	90	60	92	22	3	5	6	14	12	0.9498	1	0	0	3	17	0	0	1.16	23.6	10.5	365	0.975057	4.3	4.41	50	0.85
1322	2021	F	50-59	Penetrating	0.690909	A	110	70	76	18	4	5	6	15	12	0.9859	1	0	6	0	21	0	0	1.24	21.7	9.5	300	0.89404	2.7	3.02	9	0.60
1323	2021	M	30-39	Object blunt	1.06364	A	110	70	117	21	4	5	6	15	12	0.9918	1	0	3	0	14	0	0	1.13	22.4	14.6	314	0.675676	3.0	4.44	103	0.90
1324	2021	M	30-39	TA	0.9	P	100	60	90	17	2	3	4	9	11	0.9346	1	0	2	3	33	0	0	1.08	23.8	13.3	251	1.03933	3.7	3.56	62	0.71
1325	2021	F	50-59	TA	0.66	A	100	60	66	20	4	5	6	15	12	0.9888	1	0	2	2	18	0	0	1.06	21.4	10.2	223	0.172786	0.8	4.63	50	0.78
1326	2021	M	70-79	Fall down	0.583333	A	120	80	70	16	4	5	6	15	12	0.9156	1	0	0	2	24	0	0	0.99	21.4	12.2	305	0.539906	2.3	4.26	56	1.29
1327	2021	M	50-59	Fall down	1.88571	P	70	40	132	28	1	1	3	5	7	0.309	1	0	5	0	50	0	0	1.17	25.9	15.3	265	2.42138	7.7	3.18	194	1.10
1328	2021	M	80-89	TA	0.727273	P	110	70	80	16	1	1	3	5	9	0.6922	1	0	0	3	20	1	1	1.28	26.0	10.9	77	0.816993	2.5	3.06	86	1.05
1329	2021	M	60-69	Fall down	0.657143	A	140	90	92	21	4	5	6	15	12	0.8953	1	0	1	0	27	0	0	1.05	23.4	13.6	198	0.313199	1.4	4.47	35	0.59
1330	2021	M	60-69	TA	0.981818	A	110	70	108	22	4	5	6	15	12	0.9271	1	1	4	17	22	1	1	1.19	25.1	8.8	198	0.736842	2.1	2.85	31	1.36
1331	2021	M	10-19	Fall down	0.741667	A	120	80	89	21	4	5	6	15	12	0.9821	0	0	0	0	24	0	0	1.17	23.6	14.6	258	0.966057	3.7	3.83	193	1.22
1332	2021	M	50-59	TA	-101	U	-1	-1	101	-1	1	1	1	3	99999	0.2102	1	0	1	0	17	1	0	1.63	81.4	13.9	242	4.47761	15.0	3.35	437	2.11
1333	2021	M	40-49	Object blunt	3.22	P	50	-1	161	38	2	2	4	8	7	0.6836	1	1	17	15	38	1	1	1.37	29.8	9.5	207	3.30275	10.8	3.27	251	2.03
1334	2021	F	80-89	TA	0.675	V	80	40	54	22	3	4	5	12	10	0.8156	1	0	3	1	22	0	0	1.37	27.3	8.8	160	1.51125	4.7	3.11	82	0.83
1335	2021	F	40-49	Fall down	1.42	V	100	60	142	28	4	2	6	12	11	0.9057	1	1	10	3	38	0	0	1.06	23.9	10.9	219	0.449438	1.6	3.56	89	0.89
1336	2021	M	50-59	TA	0.5875	P	160	100	94	24	2	2	3	7	10	0.9671	0	0	0	0	16	0	0	0.92	23.2	17.7	402	0.967033	4.4	4.55	85	0.89
1337	2021	M	50-59	TA	1.11	U	100	60	111	16	1	1	1	3	8	0.8677	1	0	1	1	19	0	0	1.27	27.9	11.6	423	0.717593	3.1	4.32	92	1.23
1338	2021	M	30-39	TA	1.28571	A	70	-1	90	24	4	5	6	15	10	0.9675	0	0	0	0	21	0	0	1.05	22.6	18.0	250	1.05263	4.4	4.18	132	1.08
1339	2021	F	70-79	TA	3.275	V	40	-1	131	35	4	4	6	14	8	0.5943	1	1	13	0	33	1	0	1.53	39.0	10.2	151	2.38554	9.9	4.15	960	1.20
1340	2021	M	70-79	TA	0.757143	V	140	80	106	20	3	1	5	9	11	0.9462	1	0	0	0	10	1	0	1.09	22.9	16.3	143	0.496084	1.9	3.83	46	1.05
1341	2021	F	50-59	TA	0.816667	A	120	80	98	18	4	5	6	15	12	0.9847	1	0	0	1	22	0	0	1.09	27.1	11.9	335	0.410628	1.7	4.14	42	0.67
1342	2021	M	60-69	TA	0.516667	P	240	110	124	18	2	2	3	7	10	0.5025	0	0	0	0	38	1	1	0.96	19.9	12.2	308	0.353774	1.5	4.24	24	1.87
1343	2021	F	70-79	TA	1.025	A	120	80	123	18	4	5	6	15	12	0.807	1	0	2	0	36	0	0	1.08	19.4	10.5	206	0.241935	0.9	3.72	48	0.86
1344	2021	M	10-19	TA	0.945455	A	110	70	104	20	4	5	6	15	12	0.9736	1	0	1	0	29	0	0	1.25	24.8	13.9	266	0.283019	1.2	4.24	373	0.99
1345	2021	F	50-59	Penetrating	0.822222	A	90	60	74	16	4	5	6	15	12	0.9801	1	0	2	0	5	0	0	1.01	21.2	11.6	247	0.771208	3.0	3.89	18	1.01
1346	2021	M	40-49	TA	2.1	U	40	-1	84	20	1	1	1	3	5	0.3211	1	1	3	9	36	0	0	1.37	37.6	11.6	300	4.76534	13.2	2.77	1908	1.65
1347	2021	M	70-79	Fall down	0.853846	U	130	90	111	21	4	1	1	6	10	0.6005	1	0	3	0	33	1	0	2.07	73.7	10.9	160	2.84768	8.6	3.02	72	1.45
1348	2021	M	40-49	TA	0.871429	A	140	80	122	18	4	5	6	15	12	0.9963	0	0	0	0	4	0	0	0.94	16.5	15.6	230	0.328542	1.6	4.87	21	1.25
1349	2021	M	90-99	TA	1.3125	A	80	40	105	22	4	5	6	15	11	0.9134	1	1	8	9	19	1	1	1.38	27.2	6.8	145	1.02564	2.8	2.73	25	1.00
1350	2021	F	20-29	Fall down	-150	P	-1	-1	150	28	2	2	4	8	99999	0.7685	1	1	8	8	22	0	0	2.35	58.4	10.9	233	3.10469	8.6	2.77	1029	0.91
1351	2021	M	50-59	TA	0.772727	A	110	70	85	18	4	5	6	15	12	0.993	1	1	2	12	12	0	0	1.16	21.9	10.9	262	0.714286	2.3	3.22	54	0.98
1352	2021	M	30-39	TA	0.983333	V	120	80	118	20	3	5	6	14	12	0.9925	0	0	0	0	13	0	0	0.97	19.4	17.0	391	0.823293	4.1	4.98	26	0.84
1353	2021	F	50-59	TA	1.85	U	80	40	148	26	1	1	1	3	7	0.4001	1	1	8	12	22	0	0	2.23	86.8	8.5	170	2.30415	10.0	4.34	576	0.83
1354	2021	M	60-69	Fall down	0.385	P	200	120	77	24	4	2	4	10	11	0.8313	1	0	1	0	26	0	0	1.04	20.5	12.2	313	0.589569	2.6	4.41	22	0.80
1355	2021	M	50-59	Object blunt	0.9875	A	80	40	79	20	4	5	6	15	11	0.9419	1	0	3	0	34	0	0	1.13	23.6	11.2	126	0.177215	0.7	3.95	34	0.73
1356	2021	M	60-69	Object blunt	-121	U	-1	-1	121	18	1	1	1	3	99999	0.0962	1	1	10	5	29	1	1	1.36	35.2	14.6	163	1.90476	8.8	4.62	55	1.11
1357	2021	M	50-59	TA	1.25714	P	70	-1	88	22	1	3	5	9	9	0.8934	1	0	2	0	29	0	0	1.13	22.1	14.3	217	1.33333	5.2	3.90	398	1.24
1358	2021	M	60-69	Fall down	0.54375	A	160	80	87	16	4	5	6	15	12	0.9093	0	0	0	0	25	0	0	1.04	27.9	13.9	174	0.113895	0.5	4.39	47	1.09
1359	2021	M	50-59	Penetrating	0.94	A	100	60	94	18	4	5	6	15	12	0.9971	0	0	0	0	1	0	0	1.10	25.0	14.3	175	0.164706	0.7	4.25	15	0.79
1360	2021	M	50-59	Fall down	0.60625	P	160	100	97	15	1	1	2	4	9	0.3497	1	1	10	3	38	0	0	1.28	27.6	11.6	161	0.674847	2.2	3.26	27	0.89
1361	2021	M	80-89	Fall down	0.383333	A	180	100	69	22	4	4	6	14	12	0.8707	1	0	1	0	30	0	0	1.02	22.9	14.3	175	0.317003	1.1	3.47	29	0.82
1362	2021	M	60-69	TA	0.661111	P	180	100	119	30	1	3	5	9	10	0.8872	1	0	0	3	20	0	0	0.95	20.7	13.6	242	0.737913	2.9	3.93	28	0.88
1363	2021	M	50-59	TA	0.730769	A	130	90	95	22	4	5	6	15	12	0.9918	0	0	0	0	14	0	0	1.16	24.5	15.3	144	0.185615	0.8	4.31	92	0.95
1364	2021	M	50-59	TA	1.1375	P	80	40	91	24	2	3	4	9	10	0.7172	1	1	12	6	29	1	1	1.70	50.4	8.5	158	2.92096	8.5	2.91	67	1.18
1365	2021	M	40-49	Fall down	-103	P	-1	-1	103	20	1	1	2	4	99999	0.4833	1	0	6	0	30	0	0	1.36	30.0	12.2	130	1.81818	5.6	3.08	102	1.85
1366	2021	F	60-69	TA	0.5	V	120	80	60	17	3	4	6	13	12	0.9535	0	0	0	0	16	0	0	0.97	19.7	13.3	261	0.446429	2.0	4.48	36	0.70
1367	2021	F	70-79	Slip down	0.642857	V	140	90	90	19	4	4	6	14	12	0.9271	0	0	0	0	22	0	0	1.11	25.4	13.3	146	0.235546	1.1	4.67	75	0.49
1368	2021	M	50-59	TA	0.8	A	120	80	96	18	4	5	6	15	12	0.963	1	0	3	0	13	0	0	1.37	25.9	11.6	98	1.48014	4.1	2.77	176	0.82
1369	2021	M	60-69	Fall down	0.517647	P	170	110	88	30	1	2	4	7	9	0.5983	1	0	2	1	33	0	0	0.99	26.2	13.6	146	0.395062	1.6	4.05	32	0.69
1370	2021	F	20-29	TA	1.18182	P	110	70	130	21	1	1	2	4	9	0.9556	0	0	0	0	12	0	0	1.05	20.8	12.9	#N/A	0.820669	2.7	3.29	120	0.68
1371	2021	M	80-89	TA	-106	U	-1	-1	106	24	1	1	1	3	99999	0.2753	1	1	29	5	13	1	0	2.10	132.1	11.6	115	7.93651	15.0	1.89	82	1.49
1372	2021	M	40-49	TA	0.41875	P	160	100	67	22	1	1	2	4	9	0.8671	1	0	0	0	27	1	1	0.98	25.1	15.6	213	0.574713	2.5	4.35	44	0.55
1373	2021	F	50-59	Fall down	0.777778	A	90	60	70	26	4	5	6	15	12	0.9847	1	0	1	0	22	0	0	1.06	26.5	10.2	173	0.229226	0.8	3.49	53	0.61
1374	2021	F	80-89	TA	-135	U	-1	-1	135	-1	1	1	1	3	99999	0.3001	1	0	2	0	11	1	0	1.90	57.9	7.8	125	1.341	3.5	2.61	77	0.70
1375	2021	M	60-69	Slip down	0.846154	A	130	70	110	21	4	5	6	15	12	0.9498	1	0	0	0	17	0	0	1.22	25.1	10.9	65	1.93299	7.5	3.88	388	1.05
1376	2021	M	20-29	TA	0.822222	U	180	100	148	26	1	1	1	3	8	0.8928	1	0	2	0	16	0	0	1.05	30.4	0	362	1.0245	4.6	4.49	49	0.87
1377	2021	F	50-59	TA	0.581818	A	110	70	64	16	4	5	6	15	12	0.9847	0	0	0	0	22	0	0	1.03	21.1	14.3	169	0.567901	2.3	4.05	127	0.52
1378	2021	M	80-89	TA	0.716667	P	120	80	86	17	1	1	4	6	10	0.724	1	0	2	0	26	0	0	1.09	23.5	12.2	239	0.255319	1.2	4.70	35	0.97
1379	2021	F	60-69	TA	1.6625	P	80	50	133	21	1	1	4	6	9	0.3975	1	1	8	10	38	0	0	1.40	35.1	6.8	121	1.01639	3.1	3.05	93	0.88
1380	2021	M	50-59	Fall down	2.82	A	50	-1	141	20	4	5	6	15	10	0.838	1	0	4	5	43	0	0	1.44	30.4	10.5	159	1.97802	5.4	2.73	653	0.87
1381	2021	M	70-79	Fall down	0.95	A	100	60	95	15	4	5	6	15	12	0.9498	0	0	0	0	17	0	0	0.98	22.0	11.6	188	0.120192	0.5	4.16	13	0.66
1382	2021	M	50-59	TA	1.51429	V	70	40	106	24	3	4	6	13	10	0.9742	1	0	4	0	18	0	0	1.04	21.7	15.0	234	1.81818	7.4	4.07	77	1.02
1383	2021	M	70-79	TA	1.0125	A	80	40	81	18	4	5	6	15	11	0.9252	1	0	5	0	17	1	1	1.13	22.7	7.8	172	0.652921	1.9	2.91	23	0.85
1384	2021	M	50-59	Etc	0.58125	A	160	100	93	20	4	5	6	15	12	0.9905	0	0	0	0	16	0	0	1.05	24.0	14.6	227	1.17241	5.1	4.35	47	0.72
1385	2021	F	70-79	TA	1.45	A	80	50	116	17	4	5	6	15	11	0.8926	1	0	2	4	22	0	0	1.10	22.7	10.5	233	0.855457	2.9	3.39	31	1.01
1386	2021	M	10-19	TA	0.884615	P	130	90	115	22	2	3	5	10	11	0.9792	0	0	0	0	18	0	0	1.12	21.9	15.3	350	1.59509	7.8	4.89	49	1.13
1387	2021	M	60-69	Object blunt	0.816667	A	120	80	98	34	4	5	6	15	11	0.8784	1	0	5	3	29	0	0	1.02	21.3	10.5	242	0.712589	3.0	4.21	35	2.29
1388	2021	M	60-69	TA	0.785714	P	70	-1	55	-1	1	1	2	4	99999	0.5	1	0	0	0	19	0	0	1.17	23.9	13.9	248	0.780488	3.2	4.10	141	0.93
1389	2021	M	60-69	Object blunt	0.966667	A	90	60	87	17	4	5	6	15	12	0.9498	0	0	0	0	17	0	0	1.06	21.9	16.0	235	0.104822	0.5	4.77	73	0.79
1390	2021	M	40-49	TA	0.733333	A	120	80	88	22	4	5	6	15	12	0.9925	0	0	0	0	13	0	0	1.03	21.7	14.6	262	0.451467	2.0	4.43	22	0.80
1391	2021	M	60-69	Fall down	1.12857	U	70	40	79	12	1	1	1	3	6	0.3034	1	1	9	6	22	1	0	2.94	99.7	6.1	163	3.41176	5.8	1.70	129	1.04
1392	2021	M	70-79	Slip down	0.526667	A	150	90	79	17	4	5	6	15	12	0.9093	1	0	2	0	25	0	0	4.10	39.5	9.5	134	1.13372	3.9	3.44	13	0.97
1393	2021	F	70-79	Penetrating	0.466667	A	210	110	98	16	4	5	6	15	12	0.9816	1	0	1	0	4	0	0	1.03	29.6	13.6	162	0.325581	1.4	4.30	29	0.57
1394	2021	M	40-49	TA	0.7	A	140	100	98	18	4	5	6	15	12	0.9736	1	0	0	2	29	0	0	0.99	23.1	12.2	175	0.340314	1.3	3.82	141	0.53
1395	2021	M	60-69	Fall down	0.938462	P	130	80	122	28	1	1	3	5	9	0.4445	1	0	9	0	33	1	0	1.18	26.6	12.2	329	2.47093	8.5	3.44	46	1.26
1396	2021	M	50-59	Fall down	1.66667	V	60	-1	100	16	3	5	6	14	10	0.9591	1	0	5	1	24	0	0	1.22	24.2	10.2	211	1.34868	4.1	3.04	47	0.94
1397	2021	M	20-29	TA	1.24167	V	120	80	149	17	4	4	6	14	12	0.9879	0	0	0	0	19	0	0	1.06	22.8	15.0	347	0.833333	3.6	4.32	43	0.77
1398	2021	M	70-79	Fall down	0.594444	U	180	100	107	25	1	1	1	3	8	0.4262	1	1	10	3	26	1	0	9.1	180.0	13.6	151	1.28834	2.1	1.63	37	0.98
1399	2021	M	60-69	TA	1.13333	A	90	60	102	20	4	5	6	15	12	0.9601	0	0	0	0	14	0	0	1.05	23.3	16.3	178	0.725624	3.2	4.41	64	0.89
1400	2021	F	60-69	TA	0.4875	A	160	100	78	22	4	5	6	15	12	0.9706	1	0	3	3	10	0	0	1.04	22.8	8.8	400	0.594595	2.2	3.70	25	0.59
1401	2021	M	20-29	TA	1.22	V	100	60	122	29	4	5	6	15	12	0.9821	1	0	3	3	24	0	0	1.10	25.1	12.6	282	0.397022	1.6	4.03	163	1.05
1402	2021	M	90-99	TA	0.464286	V	140	80	65	18	4	4	6	14	12	0.9459	0	0	0	0	18	0	0	1.16	26.5	8.5	154	0.379009	1.3	3.43	20	1.41
1403	2021	F	60-69	Fall down	0.654545	V	110	70	72	19	3	4	5	12	11	0.8422	1	0	0	1	25	0	0	1.04	23.1	11.2	187	0.175	0.7	4.00	38	0.36
1404	2021	M	50-59	TA	0.376471	P	170	100	64	18	1	1	3	5	9	0.7556	0	0	0	0	16	0	0	1.07	26.8	18.0	298	1.05769	3.3	3.12	34	0.58
1405	2021	M	50-59	TA	0.55	A	120	80	66	18	4	5	6	15	12	0.9498	0	0	0	0	17	0	0	1.00	21.4	13.9	207	0.486111	2.1	4.32	17	0.85
1406	2021	F	10-19	Fall down	1.76667	U	90	60	159	19	1	1	1	3	8	0.7764	0	0	0	0	27	1	0	1.55	31.6	13.3	336	2.14477	8.0	3.73	413	1.15
1407	2021	M	60-69	Fall down	0.614286	A	140	100	86	20	4	5	6	15	12	0.8794	0	0	0	0	29	0	0	1.07	24.9	13.9	192	0.362319	1.5	4.14	228	0.99
1408	2021	M	30-39	TA	0.83	A	100	60	83	17	4	4	6	14	12	0.9821	0	0	0	0	24	0	0	1.05	22.2	16.3	195	0.413437	1.6	3.87	52	0.82
1409	2021	M	20-29	TA	1.07778	A	90	50	97	17	4	5	6	15	12	0.9918	0	0	0	0	14	0	0	1.10	27.8	12.6	209	0.443864	1.7	3.83	63	0.88
1410	2021	M	60-69	Fall down	0.65	P	140	90	91	19	2	2	4	8	10	0.6562	0	0	0	0	30	0	0	1.02	24.7	16.3	306	1.35076	6.2	4.59	34	0.73
1411	2021	M	60-69	TA	0.507692	A	130	80	66	18	4	5	6	15	12	0.9417	1	0	1	0	19	0	0	0.99	23.7	15.0	258	0.427553	1.8	4.21	199	0.86
1412	2021	F	50-59	Fall down	0.769231	A	130	80	100	17	4	5	6	15	12	0.9869	0	0	0	0	20	0	0	1.19	20.3	10.9	181	0.668317	2.7	4.04	34	0.45
1413	2021	M	70-79	Object blunt	0.425	A	160	100	68	18	4	5	6	15	12	0.963	0	0	0	0	13	0	0	1.13	23.9	12.9	135	0.303797	1.2	3.95	136	0.67
1414	2021	M	60-69	Fall down	0.691667	A	120	80	83	22	4	5	6	15	12	0.9498	1	0	4	3	17	0	0	1.17	21.5	8.8	170	0.198511	0.8	4.03	41	0.74
1415	2021	M	40-49	TA	0.672727	A	110	70	74	18	4	5	6	15	12	0.9905	1	0	0	0	16	0	0	1.03	22.3	15.6	258	0.331126	1.5	4.53	35	1.08
1416	2021	M	80-89	Fall down	2.575	A	40	-1	103	25	4	4	6	14	9	0.8407	1	1	17	0	17	1	0	1.45	28.9	5.8	193	1.9697	6.5	3.30	96	1.05
1417	2021	M	60-69	Fall down	0.625	A	120	80	75	26	4	5	6	15	12	0.9156	1	0	0	2	24	0	0	1.12	22.5	13.6	170	0.723192	2.9	4.01	41	1.25
1418	2021	F	70-79	TA	1.3	V	60	-1	78	27	3	5	6	14	10	0.6765	1	1	12	1	34	0	0	1.05	20.7	10.2	223	1.61725	6.0	3.71	49	1.05
1419	2021	M	60-69	TA	0.69	A	100	60	69	13	4	5	6	15	12	0.9601	0	0	0	0	14	0	0	0.97	25.1	14.6	333	0.28169	1.2	4.26	46	0.71
1420	2021	F	10-19	TA	0.625	A	120	80	75	24	4	5	6	15	12	0.996	0	0	0	0	5	0	0	1.08	25.1	13.6	228	0.174292	0.8	4.59	31	0.53
1421	2021	M	70-79	Fall down	0.872727	V	110	70	96	35	3	4	6	13	11	0.8944	1	0	1	2	27	0	0	0.93	23.4	13.6	255	0.515695	2.3	4.46	95	1.10
1422	2021	F	80-89	Fall down	0.525	A	160	100	84	20	4	5	6	15	12	0.9417	1	0	0	1	19	0	0	0.96	22.9	11.2	196	0.143198	0.6	4.19	30	0.47
1423	2021	M	50-59	Etc	0.578571	V	140	80	81	16	4	4	6	14	12	0.9535	1	0	0	1	16	0	0	0.99	34.8	13.6	217	0.728051	3.4	4.67	28	0.59
1424	2021	M	30-39	TA	0.663636	P	110	60	73	24	2	2	5	9	11	0.9808	0	0	0	0	17	0	0	1.04	22.9	15.3	301	0.958904	4.2	4.38	292	0.87
1425	2021	M	60-69	Penetrating	1.9	V	50	-1	95	24	4	4	6	14	10	0.9509	1	0	5	4	6	0	0	1.32	25.6	12.9	217	2.46154	8.0	3.25	112	1.43
1426	2021	F	60-69	TA	1.2	A	80	40	96	22	4	5	6	15	11	0.8926	1	1	4	10	22	0	0	1.18	25.3	10.9	173	0.83871	2.6	3.10	68	0.64
1427	2021	M	60-69	Fall down	1.04444	A	90	60	94	21	4	5	6	15	12	0.8794	1	0	0	1	29	0	0	1.13	21.6	12.2	162	0.305344	1.2	3.93	34	0.97
1428	2021	F	60-69	TA	0.8	A	110	70	88	20	4	5	6	15	12	0.9498	1	0	1	0	17	0	0	1.07	25.1	13.9	191	0.895141	3.5	3.91	114	0.83
1429	2021	M	20-29	TA	0.621429	A	140	80	87	20	4	5	6	15	12	0.9897	0	0	0	0	17	0	0	1.08	23.6	16.0	275	0.418605	1.8	4.30	146	0.95
1430	2021	M	60-69	Object blunt	0.691667	A	120	80	83	17	4	5	6	15	12	0.9728	1	0	0	0	9	0	0	1.00	20.5	12.6	236	0.497382	1.9	3.82	25	0.99
1431	2021	M	20-29	TA	1.1	P	100	60	110	23	1	1	5	7	10	0.7746	1	0	1	3	43	0	0	1.15	26.4	16.3	289	0.791855	3.5	4.42	318	0.78
1432	2021	F	70-79	TA	0.772727	A	110	70	85	20	4	5	6	15	12	0.9657	1	0	5	4	12	0	0	1.16	23.5	11.9	197	0.386473	1.6	4.14	114	0.97
1433	2021	M	40-49	TA	0.85	A	100	60	85	14	4	5	6	15	12	0.9925	1	0	1	0	13	0	0	1.13	21.9	11.9	204	0.424403	1.6	3.77	47	0.98
1434	2021	F	50-59	TA	0.62	A	150	100	93	18	4	5	6	15	12	0.9963	0	0	0	0	4	0	0	1.05	23.5	11.9	279	0.18018	0.8	4.44	12	0.82
1435	2021	F	60-69	TA	1.63333	A	60	-1	98	20	4	5	6	15	10	0.6034	1	1	8	4	38	0	0	1.16	23.6	9.2	377	2.13166	6.8	3.19	60	0.86
1436	2021	M	60-69	TA	0.723077	A	130	70	94	16	4	5	6	15	12	0.9748	0	0	0	0	8	0	0	1.03	25.0	15.3	220	0.400891	1.8	4.49	43	0.75
1437	2021	M	60-69	Fall down	0.73	A	100	60	73	13	4	5	6	15	12	0.9601	1	0	3	0	14	0	0	1.03	23.6	9.2	179	0.265781	0.8	3.01	41	1.64
1438	2021	M	60-69	Slip down	0.325	V	160	100	52	18	3	5	6	14	12	0.9093	1	1	0	13	25	0	0	1.13	27.5	10.9	46	0.131868	0.6	4.55	19	6.84
1439	2021	M	50-59	TA	0.708333	V	120	80	85	16	3	4	6	13	12	0.9641	0	0	0	0	33	0	0	0.95	23.2	13.3	275	0.490196	2.0	4.08	31	0.87
1440	2021	M	60-69	Fall down	0.708333	A	120	70	85	24	4	5	6	15	12	0.963	0	0	0	0	13	0	0	1.05	26.9	13.3	262	0.162602	0.6	3.69	33	0.57
1441	2021	M	70-79	Penetrating	0.484615	A	130	80	63	20	4	5	6	15	12	0.9706	1	0	0	2	10	0	0	1.04	25.0	11.9	287	0.345679	1.4	4.05	29	1.47
1442	2021	M	50-59	Fall down	0.833333	A	120	70	100	24	4	5	6	15	12	0.9897	1	0	1	0	17	0	0	1.14	25.4	14.6	196	1.03723	3.9	3.76	57	0.95
1443	2021	M	50-59	Penetrating	0.593333	A	150	90	89	20	4	5	6	15	12	0.9945	0	0	0	0	9	0	0	1.07	21.3	14.6	263	0.679612	2.8	4.12	43	0.80
1444	2021	M	50-59	TA	1.45	A	80	40	116	22	4	4	6	14	11	0.8926	0	0	0	0	22	0	0	1.07	25.3	15.6	345	0.485437	2.0	4.12	42	0.93
1445	2021	M	60-69	TA	0.78	A	100	60	78	20	4	5	6	15	12	0.9271	1	0	2	0	22	0	0	1.03	23.3	15.0	203	0.671296	2.9	4.32	118	1.19
1446	2021	F	70-79	TA	0.672727	A	110	70	74	26	4	5	6	15	12	0.8794	1	0	1	2	29	0	0	1.12	23.7	9.2	198	0.82153	2.9	3.53	93	0.84
1447	2021	F	20-29	Fall down	2.23333	A	60	-1	134	24	4	5	6	15	10	0.7479	1	0	2	2	50	0	0	1.32	23.0	10.5	304	0.637119	2.3	3.61	456	0.67
1448	2021	M	50-59	Fall down	0.78	V	150	100	117	20	4	4	6	14	12	0.9728	0	0	0	0	9	0	0	1.05	25.6	14.6	255	0.283019	1.2	4.24	58	0.78
1449	2021	F	30-39	TA	1.68889	V	90	60	152	44	3	5	6	14	11	0.9609	1	1	8	3	34	0	0	1.20	24.2	9.9	354	0.309524	1.3	4.20	666	0.83
1450	2021	M	20-29	TA	1.20909	A	110	70	133	22	4	5	6	15	12	0.9613	1	0	3	5	34	0	0	1.28	25.1	8.8	217	2.92576	6.7	2.29	87	0.89
1451	2021	M	80-89	TA	1.7	V	90	50	153	22	4	4	5	13	12	0.9093	1	0	1	0	25	1	0	1.25	26.6	12.2	282	1.5102	3.7	2.45	51	1.02
1452	2021	M	20-29	TA	0.627778	P	180	100	113	21	1	2	3	6	10	0.948	1	1	12	5	22	1	1	1.11	23.8	15.0	310	0.987395	4.7	4.76	45	0.91
1453	2021	M	60-69	Fall down	0.754545	A	110	70	83	17	4	5	6	15	12	0.9498	0	0	0	0	17	0	0	1.07	22.8	14.3	268	0.585106	2.2	3.76	23	0.77
1454	2021	M	50-59	TA	0.728571	A	140	100	102	17	4	5	6	15	12	0.9498	1	0	1	3	17	0	0	1.09	24.0	9.2	159	0.176322	0.7	3.97	31	0.62
1455	2021	M	50-59	Fall down	1.1375	A	80	40	91	22	4	5	6	15	11	0.9943	1	0	1	3	4	0	0	1.04	22.6	11.6	267	0.895062	2.9	3.24	16	0.56
1456	2021	M	80-89	Slip down	0.4375	P	160	100	70	19	1	1	2	4	9	0.6018	1	0	6	1	25	0	0	1.12	22.0	7.8	244	0.559796	2.2	3.93	27	1.66
1457	2021	F	70-79	TA	0.614286	A	140	100	86	17	4	5	6	15	12	0.9601	1	0	0	3	14	0	0	0.99	22.4	12.9	267	0.608273	2.5	4.11	50	0.70
1458	2021	M	60-69	Object blunt	0.83	A	100	60	83	23	4	5	6	15	12	0.9498	1	0	2	0	17	0	0	1.16	24.5	15.0	199	0.771144	3.1	4.02	54	1.25
1459	2021	M	10-19	Fall down	0.723077	A	130	80	94	20	4	5	6	15	12	0.9918	0	0	0	0	14	0	0	1.10	24.2	14.3	247	0.140515	0.6	4.27	22	0.81
1460	2021	F	50-59	Slip down	0.813333	P	150	90	122	22	2	1	4	7	10	0.9349	1	0	0	4	25	0	0	1.27	24.6	14.6	159	1.60526	6.1	3.80	198	0.50
1461	2021	M	30-39	TA	0.614286	A	140	100	86	16	4	5	6	15	12	0.996	1	0	1	0	5	0	0	1.05	23.3	13.6	217	1.03015	4.1	3.98	14	1.01
1462	2021	M	50-59	TA	0.783333	V	120	70	94	23	4	4	6	14	12	0.9875	0	0			-1	0	0	0.98	21.5	18.4	297	0.677966	3.2	4.72	150	0.89
1463	2021	M	60-69	Fall down	0.57	A	100	60	57	18	4	5	6	15	12	0.9323	0	0	0	0	21	0	0	1.13	25.7	14.3	170	0.217391	0.9	4.14	48	0.66
1464	2021	F	30-39	Fall down	0.95	A	100	60	95	24	4	5	6	15	12	0.9821	1	0	1	2	24	0	0	1.01	20.9	13.6	364	0.803571	3.6	4.48	44	0.59
1465	2021	M	30-39	TA	1.01	A	100	60	101	14	4	5	6	15	12	0.9897	1	0	1	0	17	0	0	1.11	23.8	15.0	212	0.179372	0.8	4.46	25	0.80
1466	2021	M	70-79	TA	0.89	V	100	60	89	17	4	4	6	14	12	0.9498	0	0	0	0	17	0	0	1.30	28.5	11.2	136	1.18156	4.1	3.47	320	0.77
1467	2021	M	40-49	Object blunt	0.627273	A	110	70	69	34	4	5	6	15	11	0.9878	0	0	0	0	19	0	0	1.01	21.1	13.3	157	0.498534	1.7	3.41	198	0.95
1468	2021	M	60-69	Fall down	0.4	A	160	110	64	21	4	5	6	15	12	0.9728	0	0	0	0	9	0	0	2.89	42.4	13.6	139	0.190275	0.9	4.73	24	1.13
1469	2021	M	50-59	TA	0.881818	P	110	70	97	30	2	2	5	9	10	0.9714	1	0	0	3	22	0	0	1.01	20.7	15.6	275	0.423729	2.0	4.72	71	0.88
1470	2021	M	60-69	Fall down	0.68	A	100	60	68	17	4	5	6	15	12	0.9657	1	0	1	1	12	0	0	1.09	28.2	11.2	283	0.35545	1.5	4.22	474	0.98
1471	2021	M	60-69	Fall down	0.9	P	120	70	108	22	1	2	5	8	10	0.6739	1	0	2	1	29	0	0	1.06	21.5	14.3	207	0.839895	3.2	3.81	41	1.04
1472	2021	M	70-79	Object blunt	0.482353	A	170	100	82	17	4	5	6	15	12	0.7056	1	0	0	1	43	0	0	1.06	23.1	14.3	264	0.53012	2.2	4.15	51	0.57
1473	2021	F	20-29	Fall down	1.6	A	80	40	128	26	3	5	6	14	11	0.9876	1	0	2	0	14	0	0	1.12	23.9	8.8	358	0.276498	1.2	4.34	82	0.48
1474	2021	F	50-59	Fall down	0.95	A	100	60	95	20	4	5	6	15	12	0.9869	1	0	2	0	20	0	0	1.23	28.5	8.5	186	0.326087	0.9	2.76	26	0.45
1475	2021	F	90-99	TA	0.546154	U	130	90	71	24	1	1	2	4	9	0.5826	0	0	0	0	26	1	0	1.39	49.6	12.6	130	0.729167	2.8	3.84	108	1.17
1476	2021	F	70-79	TA	0.861538	A	130	80	112	18	4	5	6	15	12	0.9706	1	0	2	2	10	1	1	1.10	21.1	12.6	342	0.911528	3.4	3.73	38	0.69
1477	2021	F	60-69	Fall down	1.07778	V	90	60	97	29	3	4	5	12	11	0.8713	0	0	0	0	22	0	0	1.28	27.9	11.6	102	1.32964	4.8	3.61	77	1.31
1478	2021	F	50-59	Penetrating	0.85	A	80	40	68	15	4	5	6	15	11	0.9916	1	0	2	0	9	0	0	1.08	22.1	14.3	304	0.292683	1.2	4.10	26	1.01
1479	2021	M	60-69	Slip down	0.98	A	100	60	98	20	4	5	6	15	12	0.9875	0	0			-1	0	0	0.86	22.0	16.0	205	1.06383	4.5	4.23	20	1.11
1480	2021	M	50-59	TA	0.696629	A	89	60	62	-1	4	1	6	11	99999	0.9698	1	0	0	0	17	0	0	1.10	22.9	15.0	221	0.194175	0.8	4.12	36	0.81
1481	2021	F	70-79	TA	0.625	A	120	80	75	21	4	5	6	15	12	0.9854	0	0	0	0	1	0	0	0.96	21.4	13.6	227	0.365854	1.5	4.10	17	0.80
1482	2021	M	60-69	Fall down	0.673333	A	150	100	101	17	4	5	6	15	12	0.9706	0	0	0	0	10	0	0	1.00	25.9	17.3	178	0.580046	2.5	4.31	38	0.72
1483	2021	M	50-59	TA	0.766667	U	60	-1	46	-1	1	1	1	3	99999	0.1391	1	1	12	0	34	1	0	1.61	40.4	7.8	163	4.1453	9.7	2.34	232	1.52
1484	2021	M	20-29	TA	1.075	A	80	40	86	17	4	5	6	15	11	0.9909	0	0	0	0	10	0	0	0.95	20.8	15.3	261	0.343249	1.5	4.37	102	0.95
1485	2021	M	80-89	TA	0.746154	A	130	80	97	16	4	5	6	15	12	0.9498	1	1	6	24	17	0	0	1.29	25.7	15.0	290	1.28492	4.6	3.58	184	1.41
1486	2021	M	40-49	TA	1.12222	P	90	60	101	28	2	3	5	10	11	0.9808	1	0	0	1	17	0	0	1.14	25.2	12.6	209	1.62857	5.7	3.50	52	0.63
1487	2021	M	70-79	TA	1.13333	V	90	60	102	20	3	4	5	12	11	0.9275	1	0	2	0	14	0	0	1.09	23.6	14.6	246	0.602094	2.3	3.82	170	0.87
1488	2021	M	50-59	Fall down	0.7	V	100	60	70	18	2	4	5	11	11	0.9717	0	0	0	0	22	0	0	0.98	21.9	15.3	223	0.487239	2.1	4.31	31	0.87
1489	2021	M	60-69	Slip down	1.42857	V	70	40	100	20	3	4	5	12	9	0.9178	0	0	0	0	5	0	0	1.16	24.8	18.0	192	0.772834	3.3	4.27	332	3.57
1490	2021	M	70-79	TA	0.911111	V	90	50	82	24	3	4	6	13	12	0.8953	1	1	11	4	27	0	0	1.51	29.5	6.8	151	1.02881	2.5	2.43	29	0.74
1491	2021	M	60-69	Object blunt	0.48125	A	160	90	77	24	4	5	6	15	12	0.9816	1	0	2	0	4	0	0	1.05	22.0	10.9	215	0.902062	3.5	3.88	33	1.08
1492	2021	M	50-59	TA	0.955556	A	90	50	86	22	4	5	6	15	12	0.9736	1	0	4	4	29	0	0	1.11	23.1	13.6	223	1.21547	4.4	3.62	276	1.05
1493	2021	M	40-49	Penetrating	1.26667	A	60	40	76	26	4	5	6	15	10	0.9761	1	0	3	0	17	0	0	1.07	25.2	16.0	277	2.7665	10.9	3.94	29	1.23
1494	2021	F	30-39	TA	0.725	A	120	80	87	16	4	5	6	15	12	0.9945	1	0	1	0	9	0	0	1.05	23.4	11.6	176	0.333333	1.4	4.20	111	0.70
1495	2021	M	20-29	TA	3.22	P	50	-1	161	14	1	2	1	4	7	0.309	1	1	20	3	50	1	1	1.52	40.2	11.2	151	2.26866	7.6	3.35	47	1.26
1496	2021	F	60-69	TA	0.71	A	100	60	71	15	4	5	6	15	12	0.9601	1	0	1	1	14	0	0	1.05	23.4	11.6	301	0.566572	2.0	3.53	45	0.58
1497	2021	M	30-39	TA	2.22857	P	70	40	156	27	1	2	4	7	8	0.8169	1	0	3	1	29	0	0	1.36	30.7	9.9	106	2.55556	6.9	2.70	61	1.14
1498	2021	F	70-79	TA	0.22	P	200	120	44	15	1	1	3	5	9	0.3497	1	0	2	2	38	0	0	1.09	22.8	9.9	333	0.379009	1.3	3.43	41	0.86
1499	2021	M	60-69	TA	0.646154	A	130	80	84	20	4	5	6	15	12	0.9323	0	0	0	0	21	0	0	1.09	22.5	12.6	133	0.589681	2.4	4.07	25	0.77
1500	2021	M	40-49	TA	1	A	100	60	100	22	4	5	6	15	12	0.9879	0	0	0	0	19	0	0	1.06	21.4	12.9	299	0.330969	1.4	4.23	36	0.82
1501	2021	M	70-79	Fall down	0.671429	A	140	80	94	22	4	4	6	14	12	0.9498	0	0	0	0	17	0	0	1.07	23.1	10.5	196	1.01655	4.3	4.23	66	1.05
1502	2021	M	40-49	Object blunt	0.6	A	140	80	84	24	4	5	6	15	12	0.9888	0	0	0	0	18	0	0	0.95	21.4	13.9	308	0.246085	1.1	4.47	28	0.98
1503	2021	M	50-59	Penetrating	0.764286	A	140	90	107	18	4	5	6	15	12	0.9975	0	0			-1	0	0	1.02	24.7	17.0	270	1.09208	5.1	4.67	23	0.72
1504	2021	M	80-89	TA	1.03846	U	130	80	135	15	1	1	1	3	8	0.5251	1	1	12	3	21	1	0	1.52	83.9	7.8	145	1.99501	8.0	4.01	73	0.94
1505	2021	M	30-39	TA	1.66667	A	60	-1	100	23	4	5	6	15	10	0.9872	1	1	12	2	9	0	0	1.11	20.6	11.9	234	0.598802	2.0	3.34	98	1.04
1506	2021	M	60-69	Fall down	0.657143	A	140	70	92	22	4	5	6	15	12	0.781	1	0	3	3	38	0	0	#N/A	22.7	11.2	216	0.460829	2.0	4.34	62	1.03
1507	2021	M	40-49	Fall down	1.98333	V	60	-1	119	22	4	4	5	13	10	0.9486	1	1	20	0	27	1	0	1.23	26.9	14.6	231	2.49322	9.2	3.69	502	1.14
1508	2021	F	20-29	Penetrating	1.72857	A	70	40	121	18	4	5	6	15	10	0.9932	1	0	2	0	1	0	0	0.97	20.2	13.3	292	0.947867	4.0	4.22	12	0.82
1509	2021	M	50-59	Fall down	1.2375	A	80	50	99	36	4	5	6	15	10	0.9841	1	0	1	8	17	0	0	1.13	24.3	15.0	189	1.38028	4.9	3.55	87	1.21
1510	2021	F	40-49	Object blunt	0.608333	A	120	80	73	20	4	5	6	15	12	0.9963	1	0	1	1	4	0	0	1.06	23.5	8.8	283	0.180587	0.8	4.43	15	0.61
1511	2021	M	70-79	Penetrating	0.527273	A	110	70	58	22	4	5	6	15	12	0.9372	1	0	2	0	20	0	0	1.02	24.2	13.6	224	0.344828	1.3	3.77	18	0.85
1512	2021	F	30-39	Fall down	1.06	A	100	60	106	22	4	5	6	15	12	0.9897	0	0	0	0	17	0	0	1.10	25.4	14.3	179	0.298851	1.3	4.35	51	0.95
1513	2021	M	50-59	Slip down	0.68125	P	160	100	109	28	1	1	2	4	9	0.4249	0	0	0	0	34	0	0	1.07	25.8	16.7	312	0.567227	2.7	4.76	180	0.81
1514	2021	F	30-39	Fall down	0.825	A	120	80	99	19	4	5	6	15	12	0.9925	0	0	0	0	13	0	0	1.09	22.4	13.6	184	0.142857	0.6	4.20	25	0.73
1515	2021	M	60-69	Slip down	0.593333	A	150	90	89	18	4	5	6	15	12	0.9417	0	0	0	0	19	0	0	1.07	24.2	15.0	190	0.702576	3.0	4.27	94	0.67
1516	2021	M	40-49	Object blunt	1.73333	V	60	40	104	32	3	5	6	14	9	0.8841	1	1	13	3	38	0	0	1.53	31.8	8.5	210	2.16028	6.2	2.87	113	1.09
1517	2021	F	70-79	TA	1.25714	A	70	40	88	20	4	5	6	15	10	0.7848	1	0	6	2	27	0	0	1.27	24.1	8.2	144	0.639098	1.7	2.66	29	0.48
1518	2021	M	60-69	Object blunt	0.938462	A	130	80	122	22	4	5	6	15	12	0.9706	1	0	1	0	10	0	0	1.08	23.9	16.3	275	0.620985	2.9	4.67	30	1.29
1519	2021	M	40-49	TA	0.715385	V	130	80	93	16	3	5	6	14	12	0.9791	1	0	1	0	26	0	0	0.95	20.2	14.3	248	0.899471	3.4	3.78	23	0.71
1520	2021	M	50-59	Slip down	0.708333	A	120	80	85	16	4	5	6	15	12	0.9842	0	0			2	0	0	0.98	19.2	14.3	202	0.477387	1.9	3.98	40	0.49
1521	2021	M	50-59	Fall down	0.693333	A	150	100	104	17	4	5	6	15	12	0.9498	0	0	0	0	17	0	0	1.02	22.5	16.3	203	0.578158	2.7	4.67	354	1.08
1522	2021	F	70-79	TA	0.75	A	140	90	105	20	4	5	6	15	12	0.9535	1	0	4	0	16	0	0	0.96	20.2	11.6	302	0.622318	2.9	4.66	23	0.65
1523	2021	M	40-49	TA	0.613333	A	150	100	92	32	4	5	6	15	11	0.9805	1	0	1	0	25	0	0	1.17	26.2	10.5	264	0.549451	2.0	3.64	19	0.70
1524	2021	M	40-49	TA	0.753846	A	130	80	98	18	4	5	6	15	12	0.9791	0	0	0	0	26	0	0	1.00	23.4	16.3	179	0.585586	2.6	4.44	34	0.85
1525	2021	M	40-49	TA	1.18	A	100	60	118	22	4	5	6	15	12	0.9736	1	0	2	0	29	0	0	1.10	22.7	13.3	359	0.741688	2.9	3.91	221	1.66
1526	2021	M	50-59	Fall down	0.671429	A	140	100	94	20	4	5	6	15	12	0.9156	0	0	0	0	24	0	0	1.05	25.4	14.3	467	0.34642	1.5	4.33	30	1.03
1527	2021	M	30-39	Fall down	0.784615	A	130	80	102	19	4	5	6	15	12	0.9736	0	0	0	0	29	0	0	1.08	20.2	14.6	189	0.57554	2.4	4.17	46	0.78
1528	2021	M	30-39	TA	0.778571	A	140	100	109	21	4	5	6	15	12	0.9963	0	0	0	0	4	0	0	1.06	24.1	9.5	221	0.11236	0.5	4.45	58	0.68
1529	2021	M	20-29	Fall down	1.65714	V	70	40	116	28	3	4	5	12	9	0.8492	1	0	2	2	34	0	0	1.25	25.4	14.3	319	1.41593	6.4	4.52	568	1.16
1530	2021	M	60-69	Object blunt	0.411765	A	170	100	70	15	4	5	6	15	12	0.9601	0	0	0	0	14	0	0	1.07	28.2	12.6	205	0.13089	0.5	3.82	45	0.81
1531	2021	M	60-69	Fall down	0.62	A	100	60	62	17	4	5	6	15	12	0.9535	0	0	0	0	16	0	0	1.05	21.4	14.3	175	0.146699	0.6	4.09	23	0.84
1532	2021	M	30-39	TA	0.538462	A	130	70	70	16	4	5	6	15	12	0.9941	0	0	0	0	10	0	0	1.07	25.3	15.3	232	0.678337	3.1	4.57	19	0.97
1533	2021	M	60-69	Fall down	0.933333	A	150	90	140	18	4	5	6	15	12	0.8707	0	0	0	0	30	0	0	1.04	24.1	16.0	188	0.672646	3.0	4.46	22	0.63
1534	2021	M	60-69	TA	1.1	V	80	50	88	20	3	4	5	12	10	0.8156	1	0	1	1	22	0	0	1.19	23.2	12.6	214	4.0107	15.0	3.74	87	0.94
1535	2021	F	40-49	Slip down	0.654545	A	110	70	72	16	4	5	6	15	12	0.9941	0	0	0	0	10	0	0	1.08	25.1	11.9	247	0.144231	0.6	4.16	81	0.50
1536	2021	M	40-49	Penetrating	0.684615	A	130	80	89	23	4	5	6	15	12	0.9945	0	0	0	0	9	0	0	0.90	21.5	16.7	310	0.742358	3.4	4.58	22	0.72
1537	2021	M	40-49	TA	1.19	A	100	60	119	26	4	5	6	15	12	0.9847	1	0	2	0	22	0	0	1.06	24.4	12.6	347	1.20735	4.6	3.81	157	0.92
1538	2021	M	50-59	Slip down	0.507692	A	130	80	66	22	4	5	6	15	12	0.9807	0	0	0	0	25	0	0	0.96	22.4	15.0	182	0.549451	2.5	4.55	25	1.09
1539	2021	M	40-49	TA	0.547059	V	170	100	93	18	3	5	6	14	12	0.9859	0	0	0	0	21	0	0	1.26	24.5	14.3	188	0.811518	3.1	3.82	35	0.61
1540	2021	M	60-69	TA	0.8	P	130	90	104	17	2	2	1	5	9	0.6207	1	0	1	1	24	0	0	0.98	21.9	13.3	246	0.953545	3.9	4.09	28	1.04
1541	2021	M	70-79	TA	0.427778	P	180	100	77	20	2	1	4	7	10	0.724	1	1	6	5	26	1	1	1.19	28.0	12.2	155	0.35545	1.5	4.22	33	0.78
1542	2021	M	50-59	TA	0.992308	P	130	80	129	25	2	4	5	11	11	0.5606	1	0	2	0	43	0	0	1.01	20.8	13.6	326	1.00775	3.9	3.87	289	1.01
1543	2021	M	80-89	Slip down	0.50625	A	160	100	81	19	4	5	6	15	12	0.9865	0	0	0	0	0	0	0	1.04	25.1	15.0	248	0.327103	1.4	4.28	26	1.43
1544	2021	M	60-69	Fall down	1.68333	V	60	-1	101	19	3	5	6	14	10	0.7568	1	0	7	2	29	0	0	1.91	37.4	6.1	143	3.12849	5.6	1.79	31	1.02
1545	2021	M	80-89	Slip down	0.4	A	120	80	48	16	4	5	6	15	12	0.9535	0	0	0	0	16	0	0	1.11	20.9	10.5	153	0.375723	1.3	3.46	36	0.72
1546	2021	F	70-79	Fall down	0.4375	P	160	100	70	12	1	3	4	8	10	0.7396	1	0	1	3	25	0	0	1.52	35.0	9.5	119	0.338983	1.2	3.54	21	0.42
1547	2021	M	50-59	Object blunt	0.618182	A	110	70	68	19	4	5	6	15	12	0.9941	0	0	0	0	10	0	0	0.97	23.1	15.3	287	0.15873	0.7	4.41	420	0.77
1548	2021	M	30-39	Object blunt	0.790909	A	110	70	87	15	4	5	6	15	12	0.9918	0	0	0	0	14	0	0	1.02	23.3	16.0	216	0.290179	1.3	4.48	24	0.94
1549	2021	F	50-59	Fall down	0.58	A	150	90	87	15	4	5	6	15	12	0.8794	0	0	0	0	29	0	0	1.00	20.2	13.3	219	0.275	1.1	4.00	28	0.71
1550	2021	F	80-89	TA	0.621429	A	140	80	87	16	4	5	6	15	12	0.9271	1	0	0	1	22	0	0	1.05	21.9	10.5	224	0.657895	2.5	3.80	25	1.07
1551	2021	M	40-49	TA	0.628571	V	140	90	88	15	3	5	6	14	12	0.9945	0	0	0	0	9	0	0	0.95	21.8	15.6	261	0.168421	0.8	4.75	30	0.87
1552	2021	M	60-69	Object blunt	0.836364	A	110	60	92	18	4	5	6	15	12	0.9093	1	0	1	0	25	0	0	1.12	24.3	12.6	187	0.286458	1.1	3.84	17	0.97
1553	2021	M	80-89	TA	0.566667	P	180	100	102	22	2	1	4	7	10	0.7396	1	0	7	0	25	1	1	1.18	27.9	11.2	160	0.273632	1.1	4.02	23	1.45
1554	2021	M	20-29	TA	0.771429	A	140	90	108	22	4	5	6	15	12	0.9897	0	0	0	0	17	0	0	1.13	25.3	9.9	131	0.169014	0.6	3.55	49	0.80
1555	2021	M	50-59	Fall down	1	A	110	70	110	16	4	5	6	15	12	0.781	0	0	0	0	38	0	0	1.05	23.6	13.6	387	0.57971	2.4	4.14	42	0.94
1556	2021	F	60-69	Object blunt	0.333333	U	180	100	60	17	1	1	1	3	8	0.4458	1	0	3	3	25	0	0	1.17	24.9	8.5	148	0.844687	3.1	3.67	29	0.93
1557	2021	M	70-79	Slip down	0.671429	V	140	80	94	18	3	5	6	14	12	0.9093	0	0	0	0	25	0	0	1.20	28.2	13.3	170	0.953608	3.7	3.88	31	0.53
1558	2021	M	20-29	TA	0.73	P	100	60	73	16	1	1	3	5	9	0.8371	0	0	0	0	30	0	0	1.03	26.4	15.6	210	0.307692	1.4	4.55	50	0.83
1559	2021	M	40-49	TA	1.06667	V	90	60	96	18	3	5	6	14	12	0.9941	0	0	0	0	10	0	0	0.93	22.6	13.9	232	1.00251	4.0	3.99	83	0.84
1560	2021	M	60-69	Fall down	0.722222	A	90	40	65	18	4	5	6	15	12	0.9601	1	0	1	0	14	0	0	1.06	23.4	14.3	242	0.25463	1.1	4.32	66	0.85
1561	2021	M	60-69	TA	0.576471	A	170	100	98	20	4	5	6	15	12	0.9093	1	1	20	24	25	0	0	1.39	26.7	12.2	117	0.619946	2.3	3.71	115	0.58
1562	2021	M	70-79	Fall down	0.485714	A	140	70	68	16	4	5	6	15	12	0.9498	0	0	0	0	17	0	0	1.15	26.8	13.6	124	0.65534	2.7	4.12	118	2.04
1563	2021	F	40-49	Penetrating	1.05	A	80	40	84	20	4	5	6	15	11	0.9955	1	0	2	0	1	0	0	1.03	22.6	10.5	383	0.863874	3.3	3.82	28	1.16
1564	2021	M	30-39	TA	0.442857	A	140	90	62	17	4	5	6	15	12	0.9936	0	0	0	0	11	0	0	1.05	23.4	16.0	268	0.130719	0.6	4.59	21	0.76
1565	2021	M	50-59	Object blunt	0.523077	A	130	70	68	15	4	5	6	15	12	0.9905	0	0	0	0	16	0	0	1.04	23.4	14.6	387	0.134228	0.6	4.47	26	0.69
1566	2021	M	60-69	Penetrating	1.14286	A	140	90	160	22	4	5	6	15	12	0.9801	1	0	1	0	5	0	0	0.91	24.5	15.6	287	0.981308	4.2	4.28	29	0.84
1567	2021	M	60-69	Fall down	0.86	A	100	60	86	16	4	5	6	15	12	0.8306	1	0	0	1	34	0	0	1.17	24.1	14.3	134	0.565111	2.3	4.07	64	0.66
1568	2021	F	40-49	Penetrating	0.8	A	80	-1	64	20	4	5	6	15	11	0.9816	1	1	8	3	19	0	0	1.32	21.2	11.6	156	0.679012	2.2	3.24	16	0.97
1569	2021	M	40-49	Penetrating	0.611111	A	90	50	55	16	4	5	6	15	12	0.9945	1	0	1	0	9	0	0	0.99	23.6	15.3	280	0.947631	3.8	4.01	109	0.97
1570	2021	M	60-69	Fall down	0.882353	U	170	100	150	24	1	1	1	3	8	0.4458	1	0	2	1	25	1	1	1.89	110.1	16.0	198	1.02473	2.9	2.83	58	1.25
1571	2021	F	70-79	TA	1.21111	V	90	60	109	22	3	3	5	11	11	0.5993	1	0	2	4	41	1	0	1.42	31.7	9.2	231	1.2069	3.5	2.90	382	0.81
1572	2021	F	20-29	TA	1.78571	U	70	40	125	18	1	1	1	3	6	0.3819	1	1	8	10	38	1	1	1.84	57.0	10.2	160	2.63768	9.1	3.45	245	1.63
1573	2021	M	40-49	Object blunt	0.593333	A	150	100	89	17	4	5	6	15	12	0.9791	0	0	0	0	26	0	0	0.93	20.6	16.0	171	0.268949	1.1	4.09	15	0.82
1574	2021	F	40-49	TA	0.9	V	90	60	81	19	4	4	6	14	12	0.9941	0	0	0	0	10	0	0	0.95	23.4	11.6	167	0.159574	0.6	3.76	18	0.42
1575	2021	M	60-69	TA	1.22222	A	90	60	110	22	4	5	6	15	12	0.781	1	0	2	1	38	0	0	1.05	22.8	14.6	201	0.719794	2.8	3.89	32	0.68
1576	2021	F	20-29	TA	1.04545	P	110	70	115	25	1	2	3	6	10	0.948	1	0	3	3	22	0	0	1.84	36.6	9.5	152	1.47727	3.9	2.64	113	0.71
1577	2021	M	70-79	Object blunt	0.890909	P	110	70	98	-1	1	2	3	6	99999	0.6655	1	1	9	2	29	0	0	1.12	28.6	10.9	176	0.983607	2.4	2.44	20	0.64
1578	2021	M	50-59	TA	1.78333	A	60	-1	107	24	4	5	6	15	10	0.8444	1	0	4	3	22	0	0	1.11	22.6	12.9	391	2.23058	8.9	3.99	108	1.57
1579	2021	F	50-59	TA	0.518182	A	110	70	57	20	4	5	6	15	12	0.9949	1	0	2	2	8	0	0	1.19	23.8	9.9	120	0.810811	3.0	3.70	124	0.52
1580	2021	M	40-49	Fall down	0.88	A	100	60	88	23	4	5	6	15	12	0.9945	0	0	0	0	9	0	0	1.13	23.4	16.3	298	1.0245	4.6	4.49	96	1.01
1581	2021	M	60-69	Object blunt	0.584615	A	130	90	76	18	4	5	6	15	12	0.9372	0	0	0	0	20	0	0	0.98	22.9	13.3	251	0.544554	2.2	4.04	35	0.78
1582	2021	F	50-59	TA	0.654545	V	110	70	72	18	3	2	5	10	11	0.9808	0	0	0	0	17	0	0	0.98	21.5	13.6	291	0.344086	1.6	4.65	47	0.62
1583	2021	M	40-49	TA	0.933333	A	120	70	112	28	4	5	6	15	12	0.9897	0	0	0	0	17	0	0	1.00	19.5	17.0	428	0.57971	2.8	4.83	50	0.96
1584	2021	F	70-79	TA	1.01111	P	90	60	91	24	1	1	2	4	9	0.1061	1	0	4	5	57	0	0	1.31	31.9	6.5	105	1.54167	3.7	2.40	167	0.49
1585	2021	M	60-69	Object blunt	0.669231	A	130	90	87	19	4	5	6	15	12	0.9459	1	1	6	7	18	0	0	1.41	31.9	8.5	139	0.684932	1.5	2.19	115	0.79
1586	2021	M	50-59	Fall down	0.64	A	100	60	64	17	4	5	6	15	12	0.9897	0	0	0	0	17	0	0	1.16	25.0	13.6	198	0.345679	1.4	4.05	35	0.85
1587	2021	F	50-59	TA	0.55	A	100	60	55	22	4	5	6	15	12	0.9119	0	0	0	0	45	0	0	0.99	21.2	13.9	292	0.244989	1.1	4.49	22	0.44
1588	2021	M	80-89	TA	0.586667	A	150	80	88	18	4	5	6	15	12	0.9417	1	0	2	0	19	0	0	1.07	22.2	11.9	149	0.72	2.7	3.75	48	1.39
1589	2021	M	50-59	TA	1.0125	A	80	40	81	18	4	5	6	15	11	0.9909	1	0	1	0	10	0	0	0.99	21.6	13.9	225	0.957447	4.5	4.70	108	1.21
1590	2021	M	40-49	Fall down	-86	U	-1	-1	86	20	1	1	1	3	99999	0.4846	1	1	25	58	22	1	0	3.42	180 이상	6.5	215	9.43396	15.0	1.59	1327	1.96
1591	2021	M	40-49	Penetrating	0.5	A	140	100	70	18	4	5	6	15	12	0.996	0	0	0	0	5	0	0	1.04	23.7	16.3	293	0.27027	1.2	4.44	25	0.72
1592	2021	M	40-49	TA	0.818182	A	110	70	90	17	4	5	6	15	12	0.9859	0	0	0	0	21	0	0	1.13	23.9	14.6	154	0.110375	0.5	4.53	22	0.83
1593	2021	M	20-29	TA	2.7	A	50	-1	135	17	4	5	6	15	10	0.9357	1	0	3	0	30	0	0	1.20	24.4	14.6	256	1.30319	4.9	3.76	213	0.90
1594	2021	M	30-39	Object blunt	0.984615	A	130	90	128	17	4	5	6	15	12	0.996	0	0	0	0	5	0	0	0.98	21.7	18.7	333	0.641822	3.1	4.83	32	1.04
1595	2021	M	50-59	Fall down	1.4125	A	80	40	113	18	4	5	6	15	11	0.9602	1	0	0	4	29	0	0	1.07	20.9	14.6	247	0.458937	1.9	4.14	55	1.01
1596	2021	M	70-79	Fall down	1.22727	U	110	70	135	22	1	1	1	3	8	0.2225	1	1	39	17	38	1	0	1.28	25.9	13.6	180	5.43478	10.0	1.84	155	1.39
1597	2021	F	30-39	TA	0.858333	A	120	80	103	26	4	5	6	15	12	0.9736	1	0	0	2	29	0	0	1.12	25.7	13.3	293	0.719603	2.9	4.03	122	0.59
1598	2021	M	30-39	Object blunt	0.317647	A	170	100	54	18	4	4	5	13	12	0.9715	0	0	0	0	30	0	0	1.00	19.1	15.3	244	0.777096	3.8	4.89	40	0.75
1599	2021	M	60-69	Object blunt	1.23333	U	90	60	111	-1	1	1	1	3	99999	0.417	1	1	11	0	26	1	1	1.38	27.1	12.6	203	0.731707	2.7	3.69	49	0.85
1600	2021	M	60-69	TA	0.55	A	180	100	99	17	3	5	6	14	12	0.9801	0	0	0	0	5	0	0	0.90	25.0	15.3	409	0.344828	1.4	4.06	27	0.64
1601	2021	M	50-59	Fall down	0.72	P	100	60	72	17	2	4	5	11	11	0.9808	1	0	0	1	17	0	0	0.95	20.5	14.6	245	0.558036	2.5	4.48	29	0.67
1602	2021	F	80-89	Slip down	0.9875	A	80	40	79	21	4	5	6	15	11	0.9195	1	0	2	2	18	0	0	1.56	26.4	6.1	122	1.95035	5.5	2.82	34	1.38
1603	2021	F	50-59	TA	0.592308	A	130	70	77	18	4	5	6	15	12	0.9888	0	0	0	0	18	0	0	1.07	22.3	15.0	234	0.505495	2.3	4.55	616	0.63
1604	2021	M	50-59	Fall down	1.38	A	100	60	138	38	4	5	6	15	11	0.8784	0	0	0	0	29	0	0	1.10	23.8	12.9	191	0.658824	2.8	4.25	209	1.23
1605	2021	M	60-69	TA	1.02	P	100	60	102	28	2	1	5	8	10	0.6739	1	0	1	0	29	0	0	1.35	24.5	13.3	117	2.18241	6.7	3.07	127	0.73
1606	2021	F	50-59	TA	0.709091	A	110	70	78	18	4	5	6	15	12	0.9859	1	0	0	2	21	0	0	0.96	18.4	12.6	212	0.331754	1.4	4.22	43	0.61
1607	2021	M	70-79	TA	0.615385	A	130	80	80	15	4	4	6	14	12	0.9601	0	0	0	0	14	0	0	1.07	26.6	15.6	309	1.36555	6.5	4.76	66	0.79
1608	2021	M	80-89	TA	0.6	A	110	80	66	17	4	5	6	15	12	0.9801	0	0	0	0	5	0	0	0.96	24.2	15.0	220	0.600462	2.6	4.33	29	0.82
1609	2021	M	90-99	TA	1.13333	V	60	40	68	16	3	4	5	12	9	0.8451	1	0	6	0	14	1	0	1.18	25.0	8.8	164	3.56948	13.1	3.67	264	1.23
1610	2021	M	70-79	Fall down	1.42857	U	70	40	100	21	1	1	2	4	7	0.3193	1	0	7	1	29	1	0	1.33	28.5	11.9	260	1.62534	5.9	3.63	116	1.05
1611	2021	M	80-89	TA	0.513333	A	150	90	77	23	4	5	6	15	12	0.9372	1	0	0	1	20	0	0	1.06	26.1	10.5	206	0.283286	1.0	3.53	41	0.79
1612	2021	M	60-69	TA	0.733333	A	120	80	88	24	4	5	6	15	12	0.9601	1	0	3	5	14	0	0	1.03	20.8	13.9	244	1.39588	6.1	4.37	28	0.99
1613	2021	F	50-59	Fall down	1.02727	V	110	70	113	20	4	5	6	15	12	0.9323	1	0	0	2	21	0	0	1.11	19.8	10.9	117	0.310263	1.3	4.19	40	0.62
1614	2021	M	60-69	Fall down	0.74	A	100	60	74	22	4	5	6	15	12	0.9417	0	0	0	0	19	0	0	1.07	24.6	14.3	140	0.597015	2.4	4.02	48	0.69
1615	2021	M	70-79	Fall down	1.18182	P	110	70	130	22	2	2	5	9	11	0.8313	1	0	0	0	26	1	1	1.20	29.1	12.9	328	0.85443	2.7	3.16	100	2.39
1616	2021	M	60-69	TA	0.654545	A	110	70	72	18	4	5	6	15	12	0.9025	1	1	6	9	26	0	0	1.08	23.7	13.3	179	0.528634	2.4	4.54	25	1.06
1617	2021	M	70-79	TA	0.922222	V	90	60	83	18	3	5	6	14	12	0.781	1	0	5	3	38	0	0	1.18	22.8	7.5	171	0.76	1.9	2.50	31	1.24
1618	2021	M	60-69	TA	1.11429	A	70	40	78	22	4	5	6	15	10	0.8733	1	0	3	2	19	0	0	1.36	31.7	10.9	122	0.328358	1.1	3.35	29	0.92
1619	2021	F	60-69	TA	0.983333	P	120	80	118	20	1	1	3	5	9	0.4249	1	0	2	0	34	1	1	1.26	33.2	16.3	271	1.04278	3.9	3.74	65	0.74
1620	2021	M	50-59	TA	0.684615	U	130	90	89	17	1	1	1	3	8	0.9698	0	0			-1	0	0	0.95	26.9	15.0	277	0.635294	2.7	4.25	20	0.78
1621	2021	F	10-19	Slip down	1.19	A	100	60	119	16	4	5	6	15	12	0.9925	1	0	1	0	13	0	0	1.05	24.7	12.2	123	0.366379	1.7	4.64	293	0.56
1622	2021	M	40-49	TA	0.541667	A	120	70	65	21	4	5	6	15	12	0.9957	0	0	0	0	6	0	0	0.95	20.9	15.6	150	0.404494	1.8	4.45	21	0.79
1623	2021	M	70-79	Fall down	0.757143	A	140	70	106	22	4	5	6	15	12	0.8707	0	0	0	0	30	0	0	1.05	19.8	14.3	105	1.01382	4.4	4.34	25	1.09
1624	2021	M	50-59	Fall down	0.52	A	150	100	78	16	4	5	6	15	12	0.9941	0	0	0	0	10	0	0	0.98	24.1	13.6	237	0.439815	1.9	4.32	38	0.66
1625	2021	F	70-79	TA	-88	U	-1	-1	88	12	1	1	1	3	99999	0.2598	1	0	1	0	14	1	0	1.29	40.4	10.5	196	2.06522	7.6	3.68	260	1.39
1626	2021	F	70-79	TA	0.586667	A	150	100	88	22	4	5	6	15	12	0.963	1	0	1	1	13	0	0	1.06	26.5	11.6	204	0.302326	1.3	4.30	31	0.48
1627	2021	M	50-59	Penetrating	1.4	A	90	60	126	20	4	5	6	15	12	0.9816	1	0	0	0	4	0	0	1.02	26.3	13.6	270	1.44737	5.5	3.80	45	0.65
1628	2021	M	50-59	Penetrating	1.01818	A	110	60	112	20	4	5	6	15	12	0.9941	1	0	3	0	10	0	0	1.31	23.6	12.2	154	1.28743	4.3	3.34	131	1.97
1629	2021	M	50-59	TA	0.583333	A	120	80	70	20	4	5	6	15	12	0.9918	0	0	0	0	14	0	0	0.93	24.1	16.0	226	0.799031	3.3	4.13	42	0.78
1630	2021	M	50-59	TA	0.82	V	100	60	82	20	4	4	6	14	12	0.9821	0	0	0	0	24	0	0	1.00	19.9	13.6	123	0.841584	3.4	4.04	90	0.70
1631	2021	M	70-79	TA	0.957143	A	70	-1	67	18	4	5	6	15	10	0.8898	1	0	2	1	17	0	0	1.31	26.0	8.5	130	0.275862	0.8	2.90	89	0.91
1632	2021	M	50-59	Fall down	0.84	A	100	60	84	18	4	5	6	15	12	0.9271	1	0	2	6	22	1	1	3.02	68.9	8.5	53	1.17904	2.7	2.29	88	2.00
1633	2021	M	70-79	Fall down	1.4	U	80	40	112	28	1	1	1	3	7	0.3094	1	0	4	0	27	1	0	1.57	48.1	11.2	150	2.05224	5.5	2.68	24	0.85
1634	2021	M	50-59	Fall down	0.85	A	100	60	85	19	4	5	6	15	12	0.8191	1	0	0	1	35	0	0	1.05	23.9	14.6	216	0.200501	0.8	3.99	32	0.70
1635	2021	M	30-39	TA	1.1	A	100	60	110	22	4	5	6	15	12	0.9613	1	0	1	6	34	0	0	1.14	22.5	11.6	314	0.97035	3.6	3.71	63	1.22
1636	2021	M	70-79	TA	0.758333	A	120	80	91	16	4	5	6	15	12	0.9372	0	0	0	0	20	0	0	1.08	24.8	13.9	267	0.714286	2.8	3.92	33	0.99
1637	2021	F	50-59	Penetrating	1.25	V	80	40	100	30	4	4	6	14	10	0.9943	0	0	0	0	4	0	0	0.98	27.2	14.6	351	1.87783	8.3	4.42	18	0.58
1638	2021	F	80-89	TA	1.2	A	100	60	120	18	4	5	6	15	12	0.9601	1	0	2	2	14	0	0	1.17	21.9	6.8	184	1.35977	4.8	3.53	26	1.57
1639	2021	M	60-69	Object blunt	0.683333	A	120	80	82	18	4	5	6	15	12	0.9271	0	0	0	0	22	0	0	1.14	25.4	12.2	168	1.04683	3.8	3.63	98	0.84
1640	2021	M	80-89	TA	1.6875	P	80	40	135	28	1	2	2	5	8	0.0182	1	1	25	4	75	1	0	1.22	31.2	13.6	204	3.50617	14.2	4.05	57	1.17
1641	2021	M	30-39	TA	0.75	A	140	90	105	21	4	5	6	15	12	0.9975	0	0			-1	0	0	0.95	23.1	16.7	252	0.684647	3.3	4.82	46	0.95
1642	2021	F	60-69	Object blunt	0.56875	A	160	100	91	14	4	5	6	15	12	0.9728	0	0	0	0	9	0	0	1.06	23.0	14.3	258	0.183908	0.8	4.35	32	0.68
1643	2021	M	20-29	Object blunt	0.613333	A	150	100	92	20	4	5	6	15	12	0.9945	1	0	1	0	9	0	0	1.07	22.0	12.6	258	0.776471	3.3	4.25	34	0.84
1644	2021	M	50-59	Fall down	0.3875	P	160	90	62	24	2	2	5	9	11	0.9057	1	0	2	1	38	0	0	1.03	23.7	14.6	325	0.410557	1.4	3.41	575	0.68
1645	2021	M	60-69	Fall down	0.966667	A	120	80	116	24	4	5	6	15	12	0.9728	1	0	0	4	9	0	0	1.03	20.8	13.6	209	1.38462	5.4	3.90	31	0.99
1646	2021	M	60-69	TA	0.86	A	100	60	86	16	4	5	6	15	12	0.9417	1	0	2	4	19	0	0	0.93	19.5	13.3	279	0.612245	2.4	3.92	40	0.78
1647	2021	M	50-59	Fall down	1	P	110	60	110	18	1	2	1	4	9	0.8371	1	0	1	0	30	0	0	1.17	24.1	16.3	182	2.11429	7.4	3.50	35	0.55
1648	2021	M	30-39	Penetrating	0.673333	A	150	90	101	14	4	5	6	15	12	0.9971	0	0	0	0	1	0	0	0.97	22.3	15.3	208	0.194805	0.9	4.62	22	0.94
1649	2021	M	80-89	Fall down	0.52	A	150	100	78	22	4	5	6	15	12	0.963	0	0	0	0	13	0	0	1.25	35.6	8.5	92	0.178571	0.7	3.92	13	4.83
1650	2021	M	40-49	Object blunt	1.6	A	90	60	144	18	4	5	6	15	12	0.9957	0	0	0	0	6	0	0	1.07	24.3	15.3	322	0.431034	2.0	4.64	49	0.97
1651	2021	M	20-29	Fall down	1.46667	U	90	60	132	18	1	1	4	6	10	0.9246	1	0	0	2	27	0	0	1.29	24.0	10.2	279	1.76966	6.3	3.56	293	1.07
1652	2021	F	20-29	Fall down	1.68889	A	90	60	152	22	4	5	6	15	12	0.9847	1	0	1	1	22	0	0	1.93	33.1	8.2	364	1.55361	7.1	4.57	123	1.53
1653	2021	M	50-59	TA	0.554545	A	110	70	61	18	4	5	6	15	12	0.9897	1	0	0	1	17	0	0	0.92	20.7	14.3	172	0.16317	0.7	4.29	20	0.77
1654	2021	M	60-69	TA	0.721429	V	140	90	101	17	4	5	6	15	12	0.9728	0	0	0	0	9	0	0	0.98	20.9	17.7	134	0.722611	3.1	4.29	140	1.07
1655	2021	M	20-29	TA	0.691667	A	120	80	83	15	4	5	6	15	12	0.996	0	0	0	0	5	0	0	1.24	26.8	14.6	222	0.186047	0.8	4.30	45	1.00
1656	2021	M	30-39	TA	0.641667	A	120	80	77	15	4	5	6	15	12	0.9897	0	0	0	0	17	0	0	0.97	24.5	17.3	314	0.688073	3.0	4.36	41	0.90
1657	2021	M	60-69	Etc	-110	P	-1	-1	110	14	1	1	4	6	99999	0.5922	1	0	5	3	12	0	0	1.65	55.5	8.5	148	7.8125	15.0	1.92	162	1.23
1658	2021	M	50-59	Fall down	0.633333	A	150	100	95	16	4	5	6	15	12	0.996	0	0	0	0	5	0	0	1.04	27.7	16.3	276	0.195652	0.9	4.60	21	0.98
1659	2021	M	60-69	Fall down	1.14444	A	90	60	103	32	4	5	6	15	11	0.8784	1	0	3	1	29	0	0	1.24	26.2	10.9	224	1.82131	5.3	2.91	90	1.24
1660	2021	F	20-29	TA	1.35	V	80	-1	108	17	3	4	5	12	10	0.8317	1	0	4	0	41	0	0	1.61	25.4	7.8	168	1.93252	6.3	3.26	1074	0.79
1661	2021	M	20-29	Object blunt	-168	U	-1	-1	168	16	1	1	1	3	99999	0.1719	1	1	13	3	41	0	0	1.72	31.5	13.9	159	1.40625	4.5	3.20	361	1.32
1662	2021	M	20-29	Object blunt	0.8	A	100	60	80	23	4	5	6	15	12	0.9945	1	0	3	1	9	0	0	1.19	23.5	10.2	248	0.398773	1.3	3.26	16	0.94
1663	2021	M	60-69	Fall down	1.54	U	50	-1	77	14	1	1	1	3	6	0.1998	1	1	9	3	29	1	1	2.76	92.8	9.2	168	2.70992	7.1	2.62	96	1.33
1664	2021	M	60-69	Fall down	0.46	A	150	90	69	18	4	5	6	15	12	0.8415	0	0	0	0	33	0	0	0.95	23.8	17.0	325	0.502283	2.2	4.38	26	0.87
1665	2021	M	20-29	TA	0.772727	V	110	70	85	18	3	5	6	14	12	0.9945	0	0	0	0	9	0	0	1.11	26.0	17.3	234	0.4329	2.0	4.62	22	0.97
1666	2021	M	60-69	TA	0.966667	A	90	50	87	24	4	5	6	15	12	0.9417	1	0	1	0	19	0	0	1.32	27.1	11.2	160	0.296296	1.2	4.05	22	1.73
1667	2021	M	40-49	TA	1.23	A	100	60	123	23	4	5	6	15	12	0.9774	1	0	0	3	27	0	0	1.20	24.0	14.3	163	0.723192	2.9	4.01	224	0.93
1668	2021	F	80-89	Fall down	0.466667	V	150	90	70	22	3	5	6	14	12	0.8306	0	0	0	0	34	0	0	0.99	21.2	10.9	161	1.89526	7.6	4.01	44	0.50
1669	2021	M	50-59	TA	-104	U	-1	-1	104	13	1	1	1	3	99999	0.1504	1	1	20	18	43	1	0	1.59	62.9	6.8	158	2.50774	8.1	3.23	392	1.36
1670	2021	M	60-69	Object blunt	0.513333	A	150	80	77	17	4	5	6	15	12	0.9601	0	0	0	0	14	0	0	0.95	24.8	13.9	217	0.199005	0.8	4.02	39	1.12
1671	2021	F	50-59	Object blunt	1.28333	V	60	-1	77	17	3	5	6	14	10	0.9403	1	0	5	3	29	0	0	1.49	31.8	8.5	139	2.85088	6.5	2.28	64	0.88
1672	2021	F	60-69	TA	0.6	V	120	80	72	16	3	5	6	14	12	0.9498	0	0	0	0	17	0	0	1.00	21.9	12.6	256	0.250627	1.0	3.99	185	0.86
1673	2021	M	70-79	Fall down	0.48125	P	160	100	77	20	2	2	5	9	11	0.7819	1	0	4	0	30	0	0	1.21	26.6	10.2	182	0.410095	1.3	3.17	33	1.46
1674	2021	M	40-49	TA	0.45	A	160	100	72	16	4	5	6	15	12	0.9975	0	0			-1	0	0	1.04	27.9	14.3	354	0.0923788	0.4	4.33	21	0.80
1675	2021	M	50-59	Fall down	0.727273	A	110	70	80	27	4	5	6	15	12	0.9945	0	0	0	0	9	0	0	0.97	20.5	17.0	249	0.494624	2.3	4.65	25	0.70
1676	2021	M	30-39	Object blunt	0.769231	A	130	70	100	22	4	5	6	15	12	0.9963	0	0	0	0	4	0	0	1.07	24.4	15.3	247	0.868597	3.9	4.49	56	0.88
1677	2021	M	50-59	Penetrating	0.95	A	80	50	76	22	4	5	6	15	11	0.959	1	0	1	0	9	0	0	1.19	24.4	16.0	207	0.659631	2.5	3.79	19	0.95
1678	2021	M	60-69	Fall down	-115	A	-1	-1	115	22	4	5	6	15	99999	0.5507	1	0	4	2	30	0	0	1.28	26.6	13.3	86	2.15976	7.3	3.38	204	1.27
1679	2021	M	60-69	TA	0.478571	A	140	90	67	16	4	5	6	15	12	0.9417	1	0	1	2	19	0	0	1.03	21.8	13.6	258	0.516432	2.2	4.26	26	0.69
1680	2021	M	50-59	TA	0.753846	A	130	90	98	15	4	5	6	15	12	0.9968	0	0	0	0	2	0	0	0.94	25.4	16.0	347	0.604027	2.7	4.47	51	0.99
1681	2021	M	60-69	TA	0.44	A	150	90	66	17	4	5	6	15	12	0.9706	0	0	0	0	10	0	0	1.07	22.8	13.6	224	0.449173	1.9	4.23	380	0.79
1682	2021	M	40-49	TA	0.783333	A	120	80	94	17	4	5	6	15	12	0.9888	0	0	0	0	18	0	0	1.04	25.9	13.9	103	0.1983	0.7	3.53	665	0.86
1683	2021	M	80-89	Slip down	0.930769	A	130	90	121	26	4	5	6	15	12	0.9459	1	0	2	2	18	0	0	1.56	41.6	8.5	196	0.682731	1.7	2.49	68	4.73
1684	2021	M	40-49	Penetrating	0.766667	A	120	80	92	17	4	5	6	15	12	0.9963	1	0	1	0	4	0	0	1.15	21.7	9.5	197	0.125	0.5	4.00	33	0.73
1685	2021	F	90-99	Slip down	0.553333	U	150	90	83	16	1	1	1	3	8	0.4458	1	0	2	0	25	1	1	1.00	23.6	12.6	186	3.89764	9.9	2.54	58	1.61
1686	2021	M	50-59	Etc	0.7	P	120	80	84	14	2	3	5	10	11	0.9516	1	0	0	4	29	0	0	0.98	28.1	15.3	265	1.37168	6.2	4.52	44	0.56
1687	2021	F	70-79	Object blunt	0.435294	A	170	90	74	18	4	5	6	15	12	0.9271	1	0	0	1	22	0	0	0.99	25.4	10.9	262	0.495495	2.2	4.44	26	0.63
1688	2021	M	70-79	Penetrating	0.55	A	160	100	88	16	4	5	6	15	12	0.9728	1	0	1	0	9	0	0	1.04	21.9	14.3	191	0.260047	1.1	4.23	26	0.99
1689	2021	M	20-29	Fall down	0.79	A	100	60	79	20	4	5	6	15	12	0.9879	0	0	0	0	19	0	0	1.06	23.5	16.3	307	1.03753	4.7	4.53	243	1.10
1690	2021	M	20-29	TA	0.75	A	120	80	90	20	4	5	6	15	12	0.9897	0	0	0	0	17	0	0	1.07	22.3	15.6	275	0.280374	0.9	3.21	20	0.70
1691	2021	M	70-79	Fall down	0.516667	A	180	100	93	15	4	5	6	15	12	0.9498	0	0	0	0	17	0	0	1.07	25.6	15.6	202	0.483461	1.9	3.93	28	0.78
1692	2021	F	50-59	TA	0.672727	A	110	70	74	17	4	5	6	15	12	0.9715	0	0	0	0	30	0	0	1.32	27.7	12.2	239	0.62212	2.7	4.34	18	0.64
1693	2021	M	60-69	Fall down	0.41875	A	160	100	67	23	4	5	6	15	12	0.9498	0	0	0	0	17	0	0	1.13	24.5	11.6	144	0.712401	2.7	3.79	47	0.62
1694	2021	M	30-39	Object blunt	1.9625	P	80	40	157	17	1	1	2	4	8	0.7842	1	1	11	21	29	0	0	1.01	21.7	15.6	202	0.933661	3.8	4.07	118	1.07
1695	2021	F	40-49	TA	0.630769	A	130	80	82	22	4	5	6	15	12	0.9847	1	0	1	1	22	0	0	1.83	51.1	0	168	1.22807	2.1	1.71	370	0.91
1696	2021	M	40-49	TA	0.975	A	120	80	117	15	3	5	6	14	12	0.9847	0	0	0	0	22	0	0	1.01	26.1	14.6	191	0.522727	2.3	4.40	50	0.77
1697	2021	F	60-69	Object blunt	0.772727	V	110	70	85	16	4	5	6	15	12	0.9706	0	0	0	0	10	0	0	1.08	20.6	11.6	195	0.915842	3.7	4.04	28	0.95
1698	2021	M	50-59	TA	0.29	U	200	120	58	20	1	1	1	3	8	0.2665	1	0	1	0	35	1	1	1.30	26.0	14.3	152	1.56146	4.7	3.01	46	0.79
1699	2021	F	40-49	Fall down	-115	U	-1	-1	115	28	1	1	1	3	99999	0.8331	1	0	5	0	1	1	0	1.61	71.5	13.6	190	3.34204	12.8	3.83	549	1.23
1700	2021	F	70-79	TA	0.558333	A	120	80	67	18	4	5	6	15	12	0.9601	1	0	0	0	14	0	0	2.60	29.4	12.9	191	0.348259	1.4	4.02	53	0.75
1701	2021	M	40-49	Penetrating	1.12222	P	90	60	101	18	2	1	3	6	10	0.9718	1	0	1	5	14	0	0	1.24	23.6	10.5	197	1.64912	4.7	2.85	16	1.07
1702	2021	F	20-29	Penetrating	3.025	V	40	-1	121	24	3	2	3	8	7	0.8356	1	1	16	66	22	0	0	1.25	32.6	8.2	204	4.47471	11.5	2.57	18	1.06
1703	2021	M	30-39	TA	1.2	A	100	60	120	21	4	5	6	15	12	0.9888	0	0	0	0	18	0	0	0.99	19.6	15.0	156	0.259067	1.0	3.86	33	1.12
1704	2021	M	80-89	TA	0.769231	A	130	90	100	20	4	5	6	15	12	0.9498	0	0	0	0	17	0	0	1.35	26.4	14.3	271	0.165877	0.7	4.22	16	1.19
1705	2021	M	60-69	Object blunt	0.9	A	120	80	108	20	4	5	6	15	12	0.9271	0	0	0	0	22	0	0	1.01	26.7	14.3	243	0.510949	2.1	4.11	114	0.81
1706	2021	M	50-59	Object blunt	0.553333	A	150	100	83	15	4	5	6	15	12	0.9498	0	0	0	0	17	0	0	0.95	22.8	14.6	217	0.177384	0.8	4.51	49	0.67
1707	2021	M	50-59	Fall down	1.03333	A	90	60	93	15	4	5	6	15	12	0.9816	1	0	1	0	4	0	0	1.07	24.2	11.6	170	0.613333	2.3	3.75	19	0.74
1708	2021	F	70-79	Fall down	0.369231	P	130	90	48	14	2	1	1	4	9	0.5826	1	0	2	0	26	0	0	1.04	22.9	12.2	125	1.46341	6.0	4.10	33	0.86
1709	2021	M	50-59	Slip down	0.45	A	160	100	72	19	4	5	6	15	12	0.9816	0	0	0	0	4	0	0	0.92	23.6	16.0	247	0.513447	2.1	4.09	44	0.65
1710	2021	M	50-59	Fall down	0.661538	A	130	80	86	19	4	5	6	15	12	0.9774	1	0	0	3	27	0	0	1.10	23.1	14.3	146	2.99304	12.9	4.31	110	0.81
1711	2021	M	20-29	TA	1.00909	A	110	70	111	17	4	5	6	15	12	0.9945	0	0	0	0	9	0	0	1.01	27.9	15.0	260	0.373444	1.8	4.82	57	0.68
1712	2021	M	20-29	TA	0.8	A	110	70	88	16	4	5	6	15	12	0.9945	0	0	0	0	9	0	0	0.98	21.6	13.3	213	0.425532	1.8	4.23	24	0.81
1713	2021	M	20-29	TA	1.6	U	80	40	128	18	1	1	2	4	8	0.6399	0	0	0	0	38	1	1	1.12	21.6	17.0	339	0.369565	1.7	4.6	16	0.89
1714	2021	F	40-49	TA	0.718182	V	110	70	79	19	3	5	6	14	12	0.9888	1	0	0	0	18	0	0	1.16	24.5	10.2	259	0.58309	2.0	3.43	16	0.49
1715	2021	F	50-59	Penetrating	2.46	P	50	-1	123	30	4	2	4	10	8	0.9522	1	1	30	12	18	0	0	1.39	51.6	7.1	142	6.84211	14.3	2.09	69	0.97
1716	2021	M	60-69	Fall down	0.692308	P	130	80	90	22	1	2	2	5	9	0.5826	1	0	2	0	26	1	0	1.09	26.9	12.2	172	0.388601	1.5	3.86	42	0.82
1717	2021	M	60-69	Penetrating	0.954545	A	110	70	105	17	4	5	6	15	12	0.9854	1	0	1	0	1	0	0	1.06	26.5	14.6	242	0.643678	2.8	4.35	40	0.88
1718	2021	F	20-29	Fall down	1.25714	P	70	-1	88	14	1	2	4	7	8	0.8395	1	0	2	1	27	0	0	1.11	24.1	11.9	398	0.609756	2.5	4.10	168	0.70
1719	2021	M	40-49	Fall down	1.4	U	80	40	112	33	1	1	1	3	6	0.3864	1	1	7	3	43	1	1	1.09	22.8	13.3	90	1.93772	5.6	2.89	120	0.61
1720	2021	M	50-59	TA	0.975	A	80	50	78	17	4	5	6	15	11	0.8265	1	0	1	0	29	0	0	1.08	24.0	11.6	199	0.374065	1.5	4.01	34	0.96
1721	2021	M	10-19	TA	0.944444	P	180	100	170	24	4	1	3	8	10	0.9809	1	0	2	2	9	0	0	1.27	27.6	15.0	404	1.62338	7.5	4.62	34	0.85
1722	2021	M	50-59	Slip down	0.433333	P	180	110	78	15	1	1	3	5	9	0.6018	1	0	3	0	25	0	0	0.95	20.3	16.3	300	1.28571	5.4	4.20	57	0.78
1723	2021	M	40-49	TA	0.816667	A	120	80	98	24	4	5	6	15	12	0.9941	0	0	0	0	10	0	0	1.03	20.4	15.0	160	1.04895	4.5	4.29	46	0.58
1724	2021	M	70-79	TA	1	A	110	80	110	30	4	5	6	15	11	0.9017	0	0	0	0	26	0	0	1.02	22.9	14.6	248	2.92383	11.9	4.07	41	0.69
1725	2021	M	50-59	Fall down	3.1	V	50	-1	155	22	4	4	5	13	10	0.9403	1	0	4	1	29	0	0	1.54	26.8	10.9	151	2.9562	8.1	2.74	96	1.35
1726	2021	M	50-59	TA	0.644444	A	90	60	58	20	4	3	6	13	12	0.9875	0	0			-1	0	0	1.10	25.3	14.3	162	0.177665	0.7	3.94	36	1.07
1727	2021	M	50-59	Slip down	0.938462	A	130	80	122	18	4	5	6	15	12	0.9498	0	0	0	0	17	0	0	0.98	27.7	14.3	266	0.936639	3.4	3.63	26	0.66
1728	2021	M	40-49	Fall down	0.607692	A	130	80	79	17	4	5	6	15	12	0.9941	0	0	0	0	10	0	0	1.10	22.6	11.9	193	0.21164	0.8	3.78	32	0.90
1729	2021	F	60-69	Object blunt	0.569231	A	130	80	74	18	4	5	6	15	12	0.9728	0	0	0	0	9	0	0	0.95	24.2	13.3	230	0.222772	0.9	4.04	57	0.61
1730	2021	F	80-89	Fall down	0.438462	V	130	80	57	16	3	3	5	11	11	0.655	1	0	3	6	38	1	1	1.16	24.1	10.5	276	0.331633	1.3	3.92	31	0.66
1731	2021	M	80-89	Fall down	-98	V	-1	-1	98	20	4	2	5	11	99999	0.2567	1	0	1	4	38	0	0	1.15	24.5	11.6	162	2.35465	8.1	3.44	56	0.93
1732	2021	M	10-19	Fall down	0.75	A	120	80	90	20	4	5	6	15	12	0.9949	0	0	0	0	8	0	0	1.10	24.8	17.3	359	0.41841	2.0	4.78	40	1.13
1733	2021	M	60-69	Fall down	0.453333	A	150	100	68	16	4	5	6	15	12	0.8794	0	0	0	0	29	0	0	1.12	27.6	17.7	143	0.252294	1.1	4.36	61	0.82
1734	2021	M	40-49	Fall down	0.767677	A	99	71	76	15	4	5	6	15	12	0.9736	0	0	0	0	29	0	0	1.13	24.5	14.3	300	0.657534	2.4	3.65	50	0.77
1735	2021	F	70-79	TA	0.555556	P	90	50	50	12	1	2	1	4	9	0.4249	1	0	6	0	34	1	0	1.28	23.8	8.8	169	2.84768	8.6	3.02	122	1.53
1736	2021	M	40-49	Fall down	0.707692	A	130	80	92	22	4	5	6	15	12	0.9975	0	0			-1	0	0	0.89	24.2	15.6	399	1.4902	7.6	5.10	53	0.56
1737	2021	M	50-59	Fall down	0.606667	V	150	90	91	20	4	3	5	12	11	0.9516	0	0	0	0	29	0	0	1.00	19.9	13.9	224	0.858369	4.0	4.66	36	0.75
1738	2021	F	80-89	TA	0.53	P	200	120	106	24	2	2	3	7	10	0.7828	1	1	5	7	22	0	0	1.11	30.3	10.9	188	1.23037	4.7	3.82	60	0.63
1739	2021	F	70-79	Penetrating	0.51875	A	160	100	83	19	4	5	6	15	12	0.9706	1	0	2	0	10	0	0	2.58	34.7	11.6	202	0.220049	0.9	4.09	50	0.71
1740	2021	M	60-69	TA	0.55625	P	160	100	89	16	1	1	2	4	9	0.7406	0	0	0	0	17	0	0	0.96	22.1	15.6	218	0.414634	1.7	4.10	46	0.96
1741	2021	M	30-39	TA	1.18	A	100	60	118	18	4	5	6	15	12	0.9918	0	0	0	0	14	0	0	0.95	22.2	15.0	315	0.65534	2.7	4.12	186	1.07
1742	2021	F	60-69	Penetrating	1.25714	A	70	40	88	16	4	5	6	15	10	0.8733	1	0	2	0	19	0	0	1.05	20.3	13.6	200	1.77778	7.2	4.05	41	0.93
1743	2021	M	50-59	Object blunt	0.857143	A	70	40	60	18	4	5	6	15	10	0.9558	1	0	3	0	25	0	0	1.21	21.7	10.9	135	0.967742	3.3	3.41	96	1.28
1744	2021	M	50-59	Etc	1.11111	U	90	60	100	20	1	1	1	3	8	0.4262	1	0	2	0	26	1	0	1.35	26.8	11.6	29	4.23729	15.0	3.54	1605	0.83
1745	2021	M	40-49	Object blunt	0.763636	A	110	70	84	17	4	5	6	15	12	0.9888	1	0	1	0	18	0	0	1.08	23.0	14.6	217	0.688836	2.9	4.21	83	0.93
1746	2021	M	50-59	Fall down	0.753846	A	130	80	98	16	4	5	6	15	12	0.9897	1	0	0	0	17	0	0	1.01	23.1	14.3	194	0.675991	2.9	4.29	36	0.82
1747	2021	M	20-29	Object blunt	0.608333	A	120	70	73	16	4	5	6	15	12	0.9949	1	0	0	2	8	0	0	1.01	23.9	13.6	237	0.205011	0.9	4.39	15	1.26
1748	2021	M	60-69	TA	0.95	U	80	-1	76	10	1	1	1	3	7	0.3444	1	0	2	1	25	1	0	1.74	55.8	13.9	162	2.0339	7.2	3.54	43	0.79
1749	2021	M	60-69	Fall down	0.410526	V	190	100	78	21	3	4	5	12	11	0.88	0	0	0	0	21	0	0	0.98	22.1	13.3	207	0.248447	1.2	4.83	18	0.74
1750	2021	M	50-59	Fall down	0.653846	A	130	80	85	18	4	5	6	15	12	0.996	0	0	0	0	5	0	0	1.11	23.7	15.3	296	0.43578	1.9	4.36	33	0.86
1751	2021	M	30-39	Object blunt	0.809091	A	110	70	89	17	4	5	6	15	12	0.9945	0	0	0	0	9	0	0	1.05	22.5	15.0	225	0.163551	0.7	4.28	278	0.81
1752	2021	F	80-89	Slip down	0.971429	A	70	-1	68	18	4	5	6	15	10	0.9174	1	0	2	2	13	0	0	1.19	23.1	8.2	157	0.584416	1.8	3.08	17	0.55
1753	2021	M	60-69	Object blunt	2.06667	A	60	-1	124	24	4	5	6	15	10	0.8444	1	1	14	13	22	0	0	1.24	27.3	9.5	230	2.98361	9.1	3.05	60	0.89
1754	2021	F	60-69	TA	0.675	V	120	80	81	22	4	2	2	8	10	0.933	0	0	0	0	5	0	0	0.99	26.0	13.9	209	0.20316	0.9	4.43	20	0.62
1755	2021	F	70-79	TA	1.55714	A	70	40	109	21	4	5	6	15	10	0.8733	1	0	1	0	19	1	1	1.45	28.5	16.3	286	2.65625	8.5	3.20	29	2.36
1756	2021	F	50-59	Penetrating	1.18889	A	90	60	107	20	4	5	6	15	12	0.9941	1	0	0	0	10	0	0	1.02	21.7	14.3	240	0.363636	1.6	4.40	19	0.64
1757	2021	M	80-89	TA	0.475	A	160	100	76	19	4	5	6	15	12	0.9498	0	0	0	0	17	0	0	1.04	22.0	11.6	268	0.39312	1.6	4.07	407	0.84
1758	2021	M	40-49	Penetrating	1.2125	V	80	40	97	22	3	4	6	13	11	0.9909	1	1	11	0	10	0	0	0.98	21.9	14.3	238	0.900693	3.9	4.33	20	0.93
1759	2021	M	70-79	Slip down	0.625	V	120	80	75	18	3	5	6	14	12	0.9875	0	0			-1	0	0	0.98	21.8	13.9	175	0.459519	2.1	4.57	18	0.80
1760	2021	M	70-79	TA	0.2	V	150	100	30	16	3	3	4	10	11	0.9327	0	0	0	0	13	0	0	1.05	25.1	15.6	228	0.470588	2.0	4.25	23	0.99
1761	2021	M	50-59	Fall down	0.816667	A	120	80	98	17	4	5	6	15	12	0.9945	0	0	0	0	9	0	0	1.00	22.1	13.6	218	0.327103	1.4	4.28	76	0.78
1762	2021	M	50-59	Etc	0.821429	V	140	100	115	15	4	2	5	11	11	0.9757	1	0	0	0	20	0	0	1.00	24.2	15.3	300	0.805195	3.1	3.85	54	0.66
1763	2021	M	10-19	TA	0.635714	A	140	90	89	15	4	5	6	15	12	0.9715	0	0	0	0	30	0	0	1.04	29.0	14.6	293	0.606695	2.9	4.78	32	0.87
1764	2021	M	90-99	Etc	0.605556	P	180	100	109	18	1	2	4	7	10	0.724	1	0	1	0	26	0	0	1.15	25.4	12.9	157	0.398936	1.5	3.76	36	1.05
1765	2021	M	60-69	Object blunt	0.633333	A	120	80	76	16	4	5	6	15	12	0.9498	1	0	1	0	17	0	0	1.10	23.0	15.0	106	0.4	1.6	4.00	49	0.60
1766	2021	M	60-69	TA	1.5	U	80	40	120	17	1	1	1	3	7	0.1575	1	1	14	3	38	1	0	1.41	29.6	10.2	225	2.5969	6.7	2.58	45	0.53
1767	2021	M	50-59	TA	1.27778	A	90	60	115	20	4	5	6	15	12	0.9613	1	0	3	6	34	0	0	1.11	24.8	11.9	280	0.524781	1.8	3.43	520	0.54
1768	2021	M	50-59	Fall down	0.74	A	150	100	111	20	4	5	6	15	12	0.9271	1	0	0	3	22	0	0	1.14	23.9	10.2	165	0.311615	1.1	3.53	42	1.10
1769	2021	M	60-69	TA	1.04167	A	120	80	125	18	4	5	6	15	12	0.9498	1	0	1	1	17	0	0	1.09	24.5	14.3	404	3.08855	14.3	4.63	53	2.00
1770	2021	M	20-29	Fall down	0.72	V	100	60	72	16	3	4	6	13	12	0.9847	1	0	1	0	22	0	0	1.11	23.6	16.0	282	0.462777	2.3	4.97	354	1.11
1771	2021	M	60-69	Fall down	0.676923	U	130	80	88	20	1	1	1	3	8	0.3509	1	0	1	0	30	1	0	1.08	24.3	14.3	230	0.6621	2.9	4.38	39	0.77
1772	2021	M	20-29	Fall down	0.918182	P	110	60	101	32	3	1	5	9	10	0.9924	0	0	0	0	5	0	0	1.04	27.1	18.7	282	0.879346	4.3	4.89	35	0.86
1773	2021	M	70-79	Fall down	0.492857	A	140	90	69	17	4	5	6	15	12	0.9535	0	0	0	0	16	0	0	1.04	27.6	13.6	156	0.128866	0.5	3.88	27	0.91
1774	2021	M	60-69	Fall down	0.311111	P	180	100	56	17	1	1	4	6	10	0.6562	1	0	5	0	30	1	0	1.17	25.6	12.2	190	0.767045	2.7	3.52	32	0.90
1775	2021	F	60-69	Fall down	0.507692	V	130	90	66	18	3	4	6	13	12	0.8953	0	0	0	0	27	0	0	1.12	22.5	11.6	202	0.582278	2.3	3.95	457	0.63
1776	2021	M	80-89	Slip down	0.8	A	110	70	88	18	4	5	6	15	12	0.9728	1	0	1	1	9	0	0	1.21	23.7	11.2	329	0.174419	0.6	3.44	24	1.40
1777	2021	M	60-69	TA	0.414286	A	140	100	58	16	4	5	6	15	12	0.9498	1	0	1	0	17	0	0	1.17	22.7	13.6	179	0.615385	2.4	3.90	57	0.83
1778	2021	M	60-69	Fall down	0.8	P	140	90	112	30	1	1	4	6	9	0.7812	1	0	0	1	22	0	0	1.07	24.3	15.6	271	2.38318	10.2	4.28	181	0.71
1779	2021	M	90-99	TA	0.377273	A	220	110	83	17	4	5	6	15	12	0.9801	0	0	0	0	5	0	0	1.02	24.3	11.9	221	0.211765	0.9	4.25	19	2.74
1780	2021	M	80-89	Fall down	0.769231	P	130	80	100	-1	1	1	2	4	99999	0.5142	1	0	2	4	29	0	0	1.17	31.2	17.0	145	1.29568	3.9	3.01	36	0.62
1781	2021	M	50-59	TA	1.95	U	40	-1	78	15	1	1	1	3	5	0.4521	1	0	8	0	29	1	0	1.99	90.0	8.5	143	4.60938	11.8	2.56	123	2.01
1782	2021	M	40-49	TA	0.96	P	100	60	96	14	4	1	5	10	11	0.9925	0	0	0	0	5	0	0	0.92	26.1	17.3	309	0.519751	2.5	4.81	23	0.70
1783	2021	M	70-79	Fall down	0.32	U	200	100	64	18	1	1	1	3	8	0.4458	0	0	0	0	25	1	0	1.26	35.7	12.6	231	0.237467	0.9	3.79	45	1.22
1784	2021	M	50-59	TA	1.05	P	100	60	105	15	2	2	5	9	11	0.9808	0	0	0	0	17	0	0	0.93	23.0	14.3	273	0.835267	3.6	4.31	52	0.78
1785	2021	M	60-69	Fall down	1	A	100	60	100	17	4	5	6	15	12	0.9271	1	0	1	0	22	0	0	#N/A	#N/A	12.2	174	1.49847	4.9	3.27	50	0.78
1786	2021	M	70-79	Penetrating	1.03333	A	60	-1	62	17	4	5	6	15	10	0.9174	1	0	6	1	13	0	0	1.25	25.6	10.9	189	0.519481	1.6	3.08	21	0.68
1787	2021	M	80-89	TA	1.62857	A	70	40	114	20	4	5	6	15	10	0.7568	1	0	2	2	29	0	0	1.39	27.1	9.5	154	1.2945	4.0	3.09	54	1.43
1788	2021	M	80-89	TA	0.836364	A	110	70	92	16	4	5	6	15	12	0.9657	0	0	0	0	12	0	0	1.03	23.4	11.6	213	0.952381	3.4	3.57	37	0.85
1789	2021	M	20-29	TA	0.818182	U	110	70	90	26	1	2	1	4	9	0.9131	1	0	0	0	21	0	0	1.05	23.5	15.3	417	1.05769	4.4	4.16	454	0.68
1790	2021	M	10-19	Fall down	0.93	A	100	60	93	20	4	5	6	15	12	0.9918	0	0	0	0	14	0	0	1.13	22.0	15.3	258	0.326797	1.5	4.59	29	0.57
1791	2021	F	90-99	Fall down	0.655556	A	90	60	59	19	4	5	5	14	12	0.8953	1	0	4	0	27	1	0	1.23	32.5	11.6	132	1.05263	3.2	3.04	86	0.79
1792	2021	M	60-69	Fall down	1.1875	A	80	40	95	18	4	5	6	15	11	0.6996	1	0	3	1	38	0	0	1.16	23.9	10.5	280	0.924658	2.7	2.92	74	1.34
1793	2021	M	30-39	TA	0.6	A	130	80	78	19	4	5	6	15	12	0.9945	0	0	0	0	9	0	0	1.01	23.8	16.7	337	0.269058	1.2	4.46	30	0.77
1794	2021	M	60-69	Fall down	0.33913	A	230	150	78	16	4	5	6	15	12	0.9875	0	0			-1	0	0	0.97	19.9	14.6	209	0.343008	1.3	3.79	101	0.93
1795	2021	M	10-19	TA	0.93	P	100	60	93	19	3	1	5	9	11	0.9516	0	0	0	0	29	0	0	1.24	26.3	17.3	287	0.481651	2.1	4.36	115	0.71
1796	2021	M	60-69	TA	0.81	A	100	60	81	24	4	5	6	15	12	0.8953	1	0	1	0	27	0	0	1.18	23.4	12.2	317	0.55409	2.1	3.79	688	1.36
1797	2020	F	60-69	Penetrating	0.916667	A	120	80	110	18	4	5	6	15	12	0.963	1	0	3	0	13	0	0	1.01	23.0	12.6	340	0.397196	1.7	4.28	25	0.68
1798	2020	F	50-59	TA	1.2	A	70	40	84	18	4	5	6	15	10	0.7848	1	0	3	1	27	0	0	1.11	26.0	9.9	180	0.484848	1.6	3.30	156	0.65
1799	2020	M	30-39	TA	0.626667	A	150	100	94	16	4	5	6	15	12	0.993	0	0	0	0	12	0	0	1.04	21.8	18.0	297	0.113122	0.5	4.42	37	1.04
1800	2020	M	80-89	Object blunt	0.84	A	100	60	84	16	4	5	6	15	12	0.963	0	0	0	0	13	0	0	1.09	24.8	12.9	203	0.121655	0.5	4.11	39	0.80
1801	2020	M	70-79	Etc	1.38	A	50	-1	69	26	4	5	6	15	10	0.6765	1	0	2	5	34	0	0	1.15	28.3	10.5	211	0.63253	2.1	3.32	57	1.04
1802	2020	F	60-69	TA	0.733333	A	120	70	88	19	4	5	6	15	12	0.9601	1	0	1	0	14	0	0	1.02	24.6	12.6	156	0.174129	0.7	4.02	57	0.50
1803	2020	M	80-89	Fall down	0.67	A	200	120	134	35	4	5	6	15	11	0.9412	0	0	0	0	19	0	0	1.02	27.1	17.0	293	0.465686	1.9	4.08	39	0.86
1804	2020	M	50-59	TA	0.581818	A	110	70	64	30	4	5	6	15	11	0.9918	0	0	0	0	14	0	0	0.97	20.6	13.9	306	0.883621	4.1	4.64	108	1.25
1805	2020	F	20-29	Penetrating	1.1	A	90	60	99	18	4	5	6	15	12	0.9888	1	0	2	1	18	0	0	1.31	24.4	11.2	270	0.478723	1.8	3.76	19	0.38
1806	2020	F	50-59	Fall down	1.1625	A	80	40	93	20	4	5	6	15	11	0.9934	0	0	0	0	6	0	0	1.03	21.9	13.9	266	0.962025	3.8	3.95	130	0.52
1807	2020	M	60-69	TA	0.583333	A	120	80	70	18	4	5	6	15	12	0.963	1	0	2	0	13	0	0	1.02	21.6	14.6	263	1.41388	5.5	3.89	31	1.00
1808	2020	M	70-79	Fall down	1	V	100	60	100	22	3	4	5	12	11	0.9275	1	0	2	1	14	0	0	1.53	27.6	8.2	119	4.29553	12.5	2.91	87	1.30
1809	2020	M	60-69	Slip down	0.628571	P	140	100	88	21	1	1	5	7	10	0.7396	1	0	1	2	25	1	1	1.03	22.5	14.3	188	0.684597	2.8	4.09	32	1.10
1810	2020	M	60-69	Fall down	0.5	V	140	100	70	18	3	5	6	14	12	0.9498	1	0	1	0	17	0	0	1.05	23.0	11.6	251	0.230415	1.0	4.34	43	0.84
1811	2020	M	40-49	TA	0.818182	P	110	70	90	25	1	2	5	8	10	0.9793	0	0	0	0	10	0	0	1.00	20.6	15.0	226	1.53846	5.8	3.77	44	0.65
1812	2020	F	70-79	TA	0.9	V	100	60	90	22	3	4	6	13	12	0.781	1	1	5	6	38	0	0	1.11	21.1	6.8	348	2.6943	10.4	3.86	131	1.32
1813	2020	M	70-79	TA	2.375	P	80	40	190	33	2	2	6	10	9	0.7612	1	0	3	1	26	0	0	1.24	22.5	12.6	189	2.35294	9.2	3.91	86	1.35
1814	2020	M	60-69	Fall down	-100	V	-1	-1	100	33	3	3	6	12	99999	0.6449	1	1	4	7	17	0	0	1.33	32.2	10.9	163	2.48705	9.6	3.86	75	1.33
1815	2020	M	80-89	Slip down	0.55	P	200	110	110	15	2	2	5	9	11	0.9097	1	0	0	1	17	0	0	1.10	25.0	9.5	162	0.246305	1.0	4.06	18	3.62
1816	2020	M	60-69	Fall down	0.5125	P	160	100	82	18	1	2	3	6	10	0.8206	1	1	10	10	19	1	0	1.22	27.9	12.9	249	0.71599	3.0	4.19	45	0.91
1817	2020	M	70-79	Fall down	1.35714	A	70	40	95	26	4	5	6	15	10	0.5452	1	0	1	0	41	0	0	1.28	25.1	9.2	185	0.858209	2.3	2.68	141	0.79
1818	2020	F	60-69	Slip down	1.13636	A	110	70	125	15	4	5	6	15	12	0.9706	1	0	2	0	10	0	0	0.99	21.5	12.2	325	0.285714	1.1	3.85	25	0.80
1819	2020	M	30-39	TA	0.97	V	100	60	97	16	4	1	5	10	11	0.9669	1	0	1	3	24	0	0	1.02	21.7	12.6	256	0.583756	2.3	3.94	337	0.80
1820	2020	F	80-89	Fall down	0.64	P	150	90	96	19	2	2	5	9	11	0.7819	1	0	3	0	30	0	0	1.12	25.7	11.6	162	0.76087	2.8	3.68	75	0.68
1821	2020	M	50-59	TA	0.728571	P	70	40	51	-1	2	1	1	4	99999	0.6785	1	0	2	0	30	0	0	0.99	21.7	12.9	293	1.03093	4.0	3.88	49	0.91
1822	2020	F	60-69	Fall down	0.84	A	100	60	84	28	4	5	6	15	12	0.9372	1	0	2	1	20	0	0	1.35	29.9	8.2	139	1.38075	3.3	2.39	149	0.80
1823	2020	F	10-19	TA	0.927273	A	110	70	102	24	4	5	6	15	12	0.9897	1	0	0	1	17	0	0	1.06	21.1	13.3	194	0.477454	1.8	3.77	538	0.62
1824	2020	M	50-59	Fall down	1.5	A	70	40	105	29	4	4	6	14	10	0.9486	1	1	3	18	27	0	0	1.31	27.6	8.2	131	1.72185	5.2	3.02	150	1.13
1825	2020	M	60-69	Object blunt	0.9	A	100	60	90	22	4	5	6	15	12	0.8415	0	0	0	0	33	0	0	1.20	24.8	15.6	214	0.871671	3.6	4.13	52	0.77
1826	2020	M	70-79	Slip down	0.535714	V	140	90	75	15	4	1	5	10	11	0.9501	0	0	0	0	9	0	0	1.00	21.4	16.0	204	0.3386	1.5	4.43	26	0.73
1827	2020	M	50-59	Fall down	0.881818	A	110	80	97	24	4	5	6	15	12	0.9271	0	0	0	0	22	1	1	1.05	21.4	14.6	202	0.583942	2.4	4.11	221	0.83
1828	2020	F	60-69	Fall down	0.535714	A	140	100	75	18	4	5	6	15	12	0.9498	0	0	0	0	17	0	0	1.04	22.9	9.2	139	0.108992	0.4	3.67	22	0.60
1829	2020	M	30-39	TA	0.466667	U	150	100	70	28	1	1	1	3	8	0.7323	1	1	8	2	30	1	1	1.08	25.2	12.9	256	0.666667	2.9	4.35	43	0.91
1830	2020	M	80-89	Slip down	0.635714	A	140	100	89	18	4	5	6	15	12	0.9706	0	0	0	0	10	0	0	1.08	26.3	10.5	187	0.778894	3.1	3.98	26	1.13
1831	2020	F	60-69	TA	0.54	A	100	60	54	18	4	5	6	15	12	0.9498	0	0	0	0	17	0	0	1.01	22.0	12.9	240	0.607477	2.6	4.28	78	0.61
1832	2020	M	40-49	Fall down	0.530769	A	130	70	69	24	4	5	6	15	12	0.9918	0	0	0	0	14	0	0	1.02	23.2	13.6	243	0.316742	1.4	4.42	32	0.61
1833	2020	F	80-89	TA	0.925	A	80	40	74	22	4	5	6	15	11	0.8926	1	0	2	0	22	0	0	1.09	24.1	12.9	195	1.02703	3.8	3.70	124	0.73
1834	2020	M	30-39	Fall down	0.642857	A	140	100	90	21	4	5	6	15	12	0.9949	0	0	0	0	8	0	0	1.02	26.0	15.0	153	0.157303	0.7	4.45	58	0.77
1835	2020	M	60-69	Slip down	0.592857	V	140	90	83	18	4	4	6	14	12	0.9025	1	0	0	0	26	0	0	1.30	27.4	13.9	73	0.447368	1.7	3.80	164	0.72
1836	2020	M	50-59	Penetrating	0.8	V	80	40	64	16	4	4	6	14	11	0.9855	1	0	3	0	16	0	0	#N/A	#N/A	14.3	210	1.00478	4.2	4.18	31	0.88
1837	2020	F	80-89	Slip down	0.664286	P	140	90	93	17	1	2	5	8	10	0.724	0	0	0	0	26	0	0	1.04	29.6	13.3	214	0.261438	1.2	4.59	34	0.87
1838	2020	M	70-79	TA	0.65	A	140	90	91	27	4	5	6	15	12	0.9601	0	0	0	0	14	0	0	1.06	20.0	12.2	262	0.415704	1.8	4.33	73	0.82
1839	2020	M	50-59	TA	0.65	A	100	60	65	20	4	5	6	15	12	0.9918	1	1	4	7	14	0	0	1.10	24.5	9.5	189	2.21875	7.1	3.20	256	0.83
1840	2020	M	60-69	Object blunt	0.8125	A	80	40	65	20	4	5	6	15	11	0.8265	1	0	3	2	29	0	0	1.33	25.7	8.5	151	1.1745	3.5	2.98	896	1.27
1841	2020	M	80-89	TA	1.125	A	80	50	90	24	3	5	6	14	11	0.4729	1	0	3	2	50	0	0	1.28	26.8	9.5	174	0.936455	2.8	2.99	31	0.82
1842	2020	M	70-79	Penetrating	0.723077	A	130	80	94	16	4	5	6	15	12	0.9854	0	0	0	0	1	0	0	1.31	28.9	13.9	189	0.894309	3.3	3.69	93	0.66
1843	2020	M	80-89	Fall down	0.530769	A	130	80	69	16	4	5	6	15	12	0.9601	0	0	0	0	14	0	0	1.05	20.7	10.9	287	0.487805	2.0	4.10	35	1.20
1844	2020	M	30-39	Penetrating	0.653846	A	130	80	85	16	4	5	6	15	12	0.9971	0	0	0	0	1	0	0	0.96	26.5	15.0	259	0.210526	1.0	4.75	20	0.78
1845	2020	M	80-89	TA	0.476923	A	130	80	62	16	4	5	6	15	12	0.8953	1	0	2	2	27	0	0	1.32	26.1	6.5	145	3.50746	9.4	2.68	50	0.77
1846	2020	M	50-59	TA	0.669231	V	130	80	87	24	4	4	6	14	12	0.9475	0	0	0	0	38	0	0	0.94	20.9	16.3	255	0.743243	3.3	4.44	25	0.98
1847	2020	M	60-69	TA	1.3125	A	80	40	105	17	4	5	6	15	11	0.9252	1	0	4	1	17	0	0	1.05	23.6	13.3	151	1.22388	4.1	3.35	26	1.20
1848	2020	F	60-69	TA	0.653846	A	130	80	85	19	4	5	6	15	12	0.9271	0	0	0	0	22	0	0	1.05	23.5	15.6	181	0.544218	2.4	4.41	119	0.57
1849	2020	M	40-49	Fall down	1.92857	V	70	-1	135	28	3	4	5	12	9	0.8934	1	0	3	3	29	0	0	1.07	23.4	15.6	229	2.28571	8.8	3.85	627	1.19
1850	2020	M	20-29	TA	0.988889	V	90	60	89	18	4	3	5	12	11	0.9897	0	0	0	0	9	0	0	1.06	21.1	16.0	324	1.23223	5.2	4.22	294	1.10
1851	2020	M	80-89	TA	0.569231	A	130	80	74	18	4	5	6	15	12	0.9271	1	0	2	0	22	0	0	0.99	21.4	12.2	161	0.630137	2.3	3.65	25	1.05
1852	2020	M	50-59	TA	1.61111	P	90	60	145	-1	4	1	5	10	99999	0.867	1	0	2	3	22	0	0	1.20	24.5	11.9	243	1.44809	5.3	3.66	157	1.38
1853	2020	F	80-89	TA	0.7	V	140	90	98	15	4	5	6	15	12	0.9156	0	0	0	0	24	0	0	1.05	23.3	7.8	179	0.290698	1.0	3.44	27	1.47
1854	2020	M	60-69	Penetrating	0.628571	A	140	100	88	20	4	5	6	15	12	0.9816	0	0	0	0	4	0	0	1.01	28.5	15.0	145	0.898058	3.7	4.12	15	0.85
1855	2020	M	20-29	TA	0.5625	P	160	100	90	18	2	2	5	9	11	0.9848	0	0	0	0	14	0	0	1.00	22.7	15.6	254	1.2369	5.9	4.77	37	0.86
1856	2020	M	60-69	Fall down	-138	P	-1	-1	138	28	2	1	2	5	99999	0.1185	1	1	31	25	34	1	0	1.24	24.8	11.9	139	2.8866	11.2	3.88	629	1.84
1857	2020	M	50-59	Fall down	0.8875	V	160	100	142	27	4	3	5	12	11	0.9717	0	0	0	0	22	0	0	1.11	24.7	16.7	337	2.0904	11.1	5.31	106	0.92
1858	2020	M	80-89	Fall down	0.775	U	120	80	93	21	1	1	1	3	8	0.3509	0	0	0	0	30	1	1	1.13	24.5	10.9	96	0.556901	2.3	4.13	45	0.80
1859	2020	F	80-89	TA	0.928571	P	70	40	65	18	2	3	4	9	9	0.2677	1	0	0	2	48	0	0	1.22	26.3	9.9	148	0.437018	1.7	3.89	291	0.70
1860	2020	M	60-69	Fall down	0.918182	P	110	70	101	17	1	1	2	4	9	0.7406	1	0	0	6	17	0	0	1.04	25.9	19.4	320	1.12335	5.1	4.54	20	0.66
1861	2020	F	70-79	TA	1.06667	V	90	60	96	16	4	4	6	14	12	0.8953	1	0	5	4	27	1	0	0.99	24.9	11.9	154	0.635359	2.3	3.62	83	3.78
1862	2020	M	60-69	Fall down	0.471429	A	140	80	66	24	4	5	6	15	12	0.9271	1	0	2	1	22	0	0	1.33	29.2	10.9	90	1.02941	2.8	2.72	45	2.68
1863	2020	M	80-89	Penetrating	0.558824	V	170	100	95	15	3	5	6	14	12	0.9657	1	0	2	0	12	0	0	1.07	26.6	9.9	262	0.512821	2.0	3.90	33	0.85
1864	2020	M	40-49	Penetrating	0.757143	A	140	100	106	16	4	5	6	15	12	0.9963	1	0	1	0	4	0	0	0.91	23.3	16.7	266	0.61086	2.7	4.42	17	0.71
1865	2020	M	60-69	Fall down	0.546154	A	130	80	71	23	4	5	6	15	12	0.8794	1	0	0	1	29	0	0	1.06	27.1	17.7	312	0.644391	2.7	4.19	37	0.78
1866	2020	F	80-89	Fall down	1.02222	A	90	60	92	23	4	5	6	15	12	0.8306	1	0	3	4	34	0	0	1.00	21.2	10.2	235	0.866142	3.3	3.81	23	0.85
1867	2020	M	40-49	Fall down	0.75	A	120	80	90	15	4	5	6	15	12	0.4879	0	0	0	0	75	0	0	1.07	24.9	15.6	304	0.169133	0.8	4.73	26	0.70
1868	2020	M	20-29	Fall down	1.36667	A	90	60	123	18	4	4	6	14	12	0.9897	1	0	2	0	17	0	0	1.21	25.1	16.0	222	1.7561	7.2	4.10	376	1.62
1869	2020	M	20-29	TA	1.65	A	60	-1	99	24	4	5	6	15	10	0.8485	1	0	5	1	42	0	0	1.08	23.1	14.6	276	0.828402	2.8	3.38	40	1.04
1870	2020	M	40-49	TA	0.816667	A	120	80	98	18	4	5	6	15	12	0.9847	0	0	0	0	22	0	0	1.00	22.7	16.7	202	0.31941	1.3	4.07	112	0.72
1871	2020	F	20-29	Fall down	1.28571	A	70	40	90	15	3	5	6	14	10	0.9137	1	0	2	0	34	0	0	1.22	28.5	12.9	465	1.36842	5.2	3.80	32	0.55
1872	2020	M	70-79	Fall down	1.5	A	70	40	105	20	4	5	6	15	10	0.6034	1	1	2	13	38	0	0	1.42	27.6	11.9	152	2.04403	6.5	3.18	62	1.79
1873	2020	M	50-59	Fall down	1.2	A	85	40	102	21	4	5	6	15	11	0.8926	1	0	1	3	22	0	0	3.62	35.1	10.2	112	0.612245	1.8	2.94	53	1.08
1874	2020	M	40-49	TA	1.51667	A	60	-1	91	15	4	5	6	15	10	0.9742	1	1	14	0	18	0	0	1.31	26.5	11.6	115	1.22112	3.7	3.03	80	0.73
1875	2020	M	70-79	TA	1.58333	A	60	-1	95	24	4	5	6	15	10	0.8898	1	0	1	1	17	0	0	1.13	24.6	15.0	290	1.99377	6.4	3.21	76	1.18
1876	2020	F	80-89	Fall down	0.371429	P	210	150	78	18	1	2	3	6	10	0.4044	1	0	3	2	43	1	0	1.12	21.7	11.2	225	0.526316	2.0	3.80	52	0.80
1877	2020	M	20-29	TA	0.618182	P	110	70	68	18	1	2	4	7	10	0.948	0	0	0	0	22	0	0	1.20	25.0	16.3	312	1.03448	3.9	3.77	23	0.71
1878	2020	M	60-69	TA	0.958333	A	120	80	115	17	4	5	6	15	12	0.9417	0	0	0	0	19	1	1	1.03	25.1	13.9	369	0.367816	1.6	4.35	39	0.94
1879	2020	F	50-59	Fall down	0.78	A	100	60	78	20	4	5	6	15	12	0.8707	0	0	0	0	30	0	0	1.11	23.4	14.6	175	0.461538	2.1	4.55	114	0.40
1880	2020	F	80-89	TA	1.17273	U	110	70	129	-1	1	1	1	3	99999	0.3604	1	1	12	0	29	1	0	3.06	180 이상	0	90	4.80427	13.5	2.81	141	0.72
1881	2020	M	30-39	TA	1.24444	U	90	50	112	19	1	1	1	3	8	0.7764	1	0	3	0	27	0	0	1.30	24.8	12.2	204	1.86667	5.6	3.00	622	1.32
1882	2020	F	10-19	TA	0.927273	A	110	60	102	20	4	5	6	15	12	0.9897	1	0	0	5	17	0	0	1.22	25.6	14.6	238	0.285088	1.3	4.56	59	0.54
1883	2020	M	40-49	TA	0.923077	P	130	90	120	22	2	1	5	8	10	0.9718	0	0	0	0	14	0	0	1.05	24.5	11.2	155	0.362117	1.3	3.59	157	0.66
1884	2020	F	70-79	TA	1.5	P	70	-1	105	24	1	1	5	7	8	0.6059	1	0	1	1	22	0	0	0.96	22.5	13.6	198	0.839895	3.2	3.81	73	0.62
1885	2020	M	60-69	Penetrating	1.25	A	80	40	100	22	4	5	6	15	11	0.9252	1	0	5	0	17	0	0	1.39	25.3	9.2	210	3.38109	11.8	3.49	26	1.49
1886	2020	M	80-89	TA	0.445455	P	220	110	98	22	1	2	2	5	9	0.6922	1	0	9	0	20	1	0	2.15	147.2	15.3	161	0.845588	2.3	2.72	81	1.13
1887	2020	M	70-79	Slip down	0.229412	P	170	100	39	19	1	1	4	6	10	0.7396	0	0	0	0	25	0	0	1.39	31.2	10.2	151	0.258621	0.9	3.48	22	0.85
1888	2020	F	60-69	TA	0.846154	P	130	90	110	16	1	3	4	8	10	0.8429	0	0	0	0	17	0	0	1.02	21.4	14.6	387	0.99768	4.3	4.31	126	0.54
1889	2020	F	20-29	TA	0.86	A	100	60	86	15	4	5	6	15	12	0.993	0	0	0	0	12	0	0	1.32	23.3	13.6	251	0.448718	2.1	4.68	436	0.76
1890	2020	M	70-79	TA	1.05833	A	120	80	127	26	4	5	6	15	12	0.9271	1	0	1	3	22	0	0	1.46	28.4	10.9	106	6.72646	15.0	2.23	169	2.18
1891	2020	M	60-69	Fall down	0.8	V	100	60	80	24	3	4	5	12	11	0.8713	1	0	0	4	22	0	0	1.03	22.9	17.0	222	0.972222	4.2	4.32	42	0.95
1892	2020	F	30-39	TA	0.883333	A	120	80	106	20	4	5	6	15	12	0.9897	1	0	2	0	17	0	0	1.06	20.7	13.3	404	1.20735	4.6	3.81	790	0.51
1893	2020	M	50-59	TA	1.1	A	90	60	99	20	4	5	6	15	12	0.9498	1	1	5	5	17	0	0	1.06	22.5	12.9	213	0.988372	3.4	3.44	38	0.91
1894	2020	F	70-79	TA	0.606667	A	150	100	91	20	4	5	6	15	12	0.9271	1	0	2	1	22	0	0	1.06	20.5	9.9	210	0.182292	0.7	3.84	20	0.83
1895	2020	F	50-59	Slip down	1.41111	A	90	60	127	27	4	5	6	15	12	0.9918	1	0	0	2	14	0	0	1.36	26.4	13.6	237	2.53521	10.8	4.26	140	0.83
1896	2020	M	70-79	Fall down	0.5	A	120	70	60	20	4	5	6	15	12	0.9498	0	0	0	0	17	0	0	1.01	21.6	13.9	181	0.22113	0.9	4.07	32	0.82
1897	2020	M	60-69	TA	0.658333	A	120	80	79	19	4	5	6	15	12	0.8306	0	0	0	0	34	0	0	1.09	23.9	13.3	192	0.388769	1.8	4.63	35	0.80
1898	2020	M	80-89	TA	0.461538	A	130	80	60	18	4	5	6	15	12	0.9271	1	1	4	7	22	0	0	1.40	29.6	9.5	182	0.883191	3.1	3.51	61	0.76
1899	2020	F	70-79	TA	0.716667	A	120	80	86	16	4	4	6	14	12	0.5787	1	1	2	11	50	0	0	1.11	29.6	10.5	166	0.259067	1.0	3.86	36	0.80
1900	2020	M	60-69	TA	1.68333	V	60	-1	101	33	3	5	6	14	9	0.4049	1	1	22	7	48	0	0	1.19	27.1	9.5	216	1.29477	4.7	3.63	472	1.37
1901	2020	F	50-59	TA	1.14545	A	110	70	126	22	4	5	6	15	12	0.9945	1	0	3	3	9	0	0	1.51	35.0	7.1	106	1.2069	2.8	2.32	285	0.55
1902	2020	M	60-69	TA	0.89	A	100	60	89	16	4	5	6	15	12	0.9801	0	0	0	0	5	0	0	1.08	25.1	12.9	196	0.690537	2.7	3.91	36	0.72
1903	2020	M	50-59	Fall down	0.666667	A	90	60	60	16	4	5	6	15	12	0.9879	1	0	1	0	19	0	0	0.98	23.8	13.3	266	0.665083	2.8	4.21	38	0.88
1904	2020	M	50-59	Slip down	1.03	A	100	60	103	20	4	5	6	15	12	0.9748	1	0	0	1	8	0	0	1.21	27.1	9.5	100	0.619469	2.1	3.39	495	1.16
1905	2020	M	70-79	Fall down	0.28125	A	160	100	45	18	4	5	6	15	12	0.1584	1	0	0	1	75	1	1	1.10	24.0	11.2	200	0.302326	1.3	4.30	25	1.29
1906	2020	M	60-69	TA	0.78	P	150	100	117	17	1	2	4	7	10	0.7828	0	0	0	0	22	0	0	0.97	28.2	15.6	303	0.62635	2.9	4.63	122	0.59
1907	2020	M	30-39	Penetrating	0.776923	A	130	100	101	17	4	5	6	15	12	0.9945	1	0	4	0	9	0	0	1.09	25.2	15.0	211	0.275862	1.2	4.35	29	0.70
1908	2020	F	60-69	Penetrating	1	A	90	60	90	22	4	5	6	15	12	0.9728	1	0	1	2	9	0	0	1.09	22.2	10.9	279	1.38817	5.4	3.89	23	1.02
1909	2020	M	80-89	TA	0.5	U	150	100	75	-1	1	1	2	4	99999	0.4944	1	0	4	3	30	1	1	1.25	23.8	11.2	211	0.921053	3.5	3.80	38	0.80
1910	2020	F	40-49	TA	2.2	U	50	-1	110	18	1	1	4	6	8	0.8691	1	1	22	1	24	0	0	1.83	51.1	0	168	1.22807	2.1	1.71	370	0.91
1911	2020	F	30-39	Penetrating	1.85	V	60	-1	111	40	4	5	6	15	9	0.9809	1	1	16	0	14	0	0	1.11	21.4	10.9	392	2.55495	9.3	3.64	33	1.12
1912	2020	F	40-49	Penetrating	0.87	A	100	60	87	18	4	5	6	15	12	0.9941	1	0	2	0	10	0	0	1.12	23.6	8.2	218	0.428135	1.4	3.27	12	0.48
1913	2020	M	70-79	Fall down	0.527778	P	180	100	95	14	1	1	2	4	9	0.4056	1	1	22	14	35	1	0	1.47	41.7	14.3	109	0.538642	2.3	4.27	140	1.04
1914	2020	M	40-49	Penetrating	1.01818	A	110	70	112	17	4	5	6	15	12	0.996	0	0	0	0	5	0	0	1.03	20.7	15.6	250	1.60396	8.1	5.05	36	2.22
1915	2020	M	80-89	Slip down	0.576471	A	170	100	98	16	4	5	6	15	12	0.8306	0	0	0	0	34	0	0	1.19	26.5	12.2	165	0.355191	1.3	3.66	38	0.68
1916	2020	M	50-59	Object blunt	0.676923	A	130	80	88	16	4	5	6	15	12	0.9941	1	0	0	1	10	0	0	1.05	26.7	16.0	263	0.396476	1.8	4.54	44	0.95
1917	2020	M	60-69	Object blunt	0.68	A	100	60	68	28	4	5	6	15	12	0.8794	1	0	2	0	29	0	0	1.12	24.6	8.8	183	0.344828	1.4	4.06	49	1.31
1918	2020	M	40-49	Penetrating	1.41429	A	70	-1	99	26	4	5	6	15	10	0.9779	1	1	22	2	16	0	0	1.45	29.9	9.2	218	2.82443	7.4	2.62	17	1.15
1919	2020	M	60-69	Penetrating	0.875	A	120	80	105	17	4	5	6	15	12	0.9706	1	0	1	0	10	0	0	1.07	22.2	14.3	310	0.745501	2.9	3.89	18	1.00
1920	2020	M	50-59	Fall down	0.454545	V	110	70	50	10	3	5	6	14	12	0.9715	1	0	0	0	30	0	0	0.92	23.1	16.7	323	0.194384	0.9	4.63	35	0.88
1921	2020	M	70-79	TA	0.776923	V	130	80	101	18	3	5	6	14	12	0.6715	1	1	7	3	45	0	0	1.18	25.6	11.6	204	0.763636	2.1	2.75	26	0.97
1922	2020	M	20-29	TA	0.854545	A	110	60	94	16	4	5	6	15	12	0.9918	0	0	0	0	14	0	0	1.03	23.9	16.3	315	0.541761	2.4	4.43	57	1.00
1923	2020	M	60-69	TA	0.5	A	150	90	75	28	4	5	6	15	12	0.8953	0	0	0	0	27	0	0	1.25	23.5	12.2	383	0.67757	2.9	4.28	51	0.61
1924	2020	M	70-79	TA	0.666667	A	90	50	60	23	4	5	6	15	12	0.9498	0	0	0	0	17	0	0	1.00	22.9	13.9	217	0.533981	2.2	4.12	28	0.87
1925	2020	M	70-79	TA	1	A	80	40	80	22	3	5	6	14	11	0.9252	1	1	12	6	17	1	0	1.10	25.7	10.5	263	0.916667	3.3	3.60	305	0.86
1926	2020	M	20-29	TA	0.916667	P	120	80	110	24	1	1	3	5	9	0.9066	1	0	2	1	22	0	0	1.26	28.0	16.0	302	0.940367	4.1	4.36	357	1.35
1927	2020	M	20-29	TA	0.75	U	60	-1	45	21	1	1	1	3	6	0.3819	1	0	4	0	38	0	0	1.33	33.1	12.9	243	1.57025	5.7	3.63	434	1.07
1928	2020	M	60-69	Fall down	0.777778	A	90	60	70	17	3	5	6	14	12	0.9417	1	0	1	0	19	0	0	1.08	23.6	13.9	272	1.30548	5.0	3.83	64	0.87
1929	2020	M	70-79	Fall down	0.618182	A	110	60	68	16	4	5	6	15	12	0.9498	1	0	3	0	17	0	0	1.10	25.6	12.9	244	0.244565	0.9	3.68	60	0.92
1930	2020	M	20-29	TA	1.30769	P	130	80	170	40	1	1	2	4	8	0.8358	1	1	6	4	30	0	0	1.49	34.9	11.2	222	2.60317	8.2	3.15	38	1.54
1931	2020	M	60-69	Fall down	0.875	A	120	80	105	32	4	5	6	15	11	0.9627	0	0	0	0	13	0	0	1.04	30.8	16.3	190	0.407609	1.5	3.68	37	0.95
1932	2020	M	50-59	TA	0.376471	A	170	100	64	18	4	5	6	15	12	0.996	0	0	0	0	5	0	0	0.93	22.8	15.3	239	0.413223	2.0	4.84	26	1.19
1933	2020	M	50-59	Etc	0.75	P	120	80	90	14	1	1	2	4	9	0.6018	1	0	1	2	25	1	1	1.10	29.1	13.6	215	0.859729	3.8	4.42	43	0.73
1934	2020	M	40-49	TA	0.628571	A	140	90	88	15	4	5	6	15	12	0.9736	0	0	0	0	29	0	0	1.07	25.3	14.6	225	0.336842	1.6	4.75	115	0.93
1935	2020	M	70-79	Slip down	0.876923	A	130	80	114	16	4	5	6	15	12	0.9535	0	0	0	0	16	0	0	1.04	23.7	16.0	137	0.976864	3.8	3.89	19	0.80
1936	2020	M	60-69	Fall down	0.563636	A	110	70	62	16	4	5	6	15	12	0.9372	1	0	1	0	20	0	0	1.20	24.8	12.9	139	0.771208	3.0	3.89	131	0.91
1937	2020	M	80-89	Penetrating	0.430769	A	130	90	56	15	4	5	6	15	12	0.9816	1	0	1	1	4	0	0	1.27	30.4	7.1	142	0.628743	2.1	3.34	12	4.55
1938	2020	M	40-49	Fall down	1.81429	A	70	-1	127	27	4	5	6	15	10	0.9403	1	0	2	4	29	0	0	1.13	26.2	12.2	198	1.6962	6.7	3.95	199	0.93
1939	2020	M	20-29	TA	0.85	A	120	80	102	23	4	5	6	15	12	0.9343	0	0	0	0	41	0	0	1.14	26.6	13.9	240	0.324826	1.4	4.31	410	0.74
1940	2020	M	70-79	TA	0.828571	V	140	70	116	17	3	4	6	13	12	0.9498	0	0	0	0	17	0	0	1.00	28.2	8.5	228	0.582822	1.9	3.26	71	0.67
1941	2020	M	60-69	Object blunt	-67	A	-1	-1	67	20	4	5	6	15	99999	0.8668	1	0	7	0	9	0	0	1.18	23.3	11.9	215	3.96552	13.8	3.48	21	1.33
1942	2020	M	40-49	Fall down	0.692308	U	130	80	90	21	1	1	1	3	8	0.071	1	0	0	1	75	1	1	1.26	34.3	9.2	85	0.735786	2.2	2.99	29	0.73
1943	2020	M	60-69	Fall down	1.0875	A	80	50	87	24	4	5	6	15	11	0.8265	1	0	1	1	29	0	0	1.14	21.8	7.1	181	0.645161	2.0	3.10	58	1.19
1944	2020	M	60-69	Object blunt	0.4625	P	240	120	111	22	1	1	2	4	9	0.4445	1	0	8	0	33	0	0	1.03	23.6	12.9	230	0.540541	2.0	3.70	54	0.87
1945	2020	M	50-59	Penetrating	1.2	A	80	50	96	25	4	5	6	15	11	0.983	1	0	4	1	18	0	0	1.21	22.5	13.3	262	0.571429	2.0	3.50	15	1.07
1946	2020	M	70-79	TA	0.663636	P	220	110	146	24	2	1	1	4	9	0.6207	1	0	3	1	24	0	0	1.41	32.8	13.6	234	1.39738	3.2	2.29	67	0.80
1947	2020	M	70-79	Fall down	0.419048	V	210	120	88	16	3	2	6	11	11	0.9097	0	0	0	0	17	1	1	1.04	24.8	13.9	285	0.254042	1.1	4.33	41	0.71
1948	2020	M	50-59	Fall down	0.569231	A	130	80	74	17	4	5	6	15	12	0.9925	1	0	1	0	13	0	0	1.02	21.7	15.6	205	0.678733	3.0	4.42	33	0.85
1949	2020	M	40-49	TA	1.19167	U	120	80	143	22	1	1	1	3	8	0.4932	1	0	5	0	43	0	0	1.20	26.5	18.0	275	1.40625	5.4	3.84	82	0.68
1950	2020	M	60-69	Fall down	0.792308	A	130	80	103	16	4	5	6	15	12	0.9498	0	0	0	0	17	0	0	1.00	19.4	16.0	264	0.212264	0.9	4.24	70	0.82
1951	2020	F	40-49	Fall down	0.72	P	100	60	72	18	1	1	2	4	9	0.9066	0	0	0	0	22	0	0	1.04	26.3	12.9	263	0.991957	3.7	3.73	26	0.43
1952	2020	M	30-39	TA	0.764706	P	170	110	130	26	1	2	4	7	10	0.9518	0	0	0	0	21	0	0	1.07	25.9	17.7	241	1.25926	5.1	4.05	91	0.90
1953	2020	M	70-79	TA	0.571429	A	140	90	80	14	4	5	6	15	12	0.9728	1	0	1	3	9	0	0	1.12	23.0	7.8	106	0.37296	1.6	4.29	30	0.98
1954	2020	M	80-89	Fall down	0.24	U	200	120	48	14	1	1	1	3	8	0.6219	0	0	0	0	16	1	0	1.53	58.5	15.0	106	0.862944	3.4	3.94	40	1.29
1955	2020	M	60-69	Penetrating	0.571429	A	140	100	80	16	4	5	6	15	12	0.9601	0	0	0	0	14	0	0	0.96	19.9	16.0	168	0.590909	2.6	4.40	22	0.65
1956	2020	F	70-79	TA	0.557143	P	210	140	117	24	1	1	5	7	10	0.6562	1	0	3	2	30	0	0	1.10	23.4	13.6	190	0.376106	1.7	4.52	86	0.71
1957	2020	M	30-39	Penetrating	0.5125	A	160	100	82	18	4	5	6	15	12	0.9941	1	0	0	0	10	0	0	0.97	23.9	14.3	206	0.661939	2.8	4.23	17	0.71
1958	2020	F	80-89	TA	0.654545	P	110	70	72	16	1	1	4	6	10	0.796	1	0	1	0	21	0	0	1.26	23.9	10.5	113	0.684524	2.3	3.36	63	0.55
1959	2020	M	50-59	TA	0.827273	A	110	70	91	32	4	5	6	15	11	0.8292	1	0	2	4	34	0	0	1.17	25.9	15.6	272	0.461165	1.9	4.12	81	1.24
1960	2020	M	50-59	Fall down	0.429412	A	170	100	73	18	4	5	6	15	12	0.9925	0	0	0	0	13	0	0	0.96	24.8	15.6	254	0.625	2.7	4.32	305	1.01
1961	2020	M	40-49	Penetrating	0.669231	A	130	80	87	17	4	5	6	15	12	0.9971	1	0	0	0	1	0	0	1.18	23.7	13.3	260	0.609137	2.4	3.94	15	0.62
1962	2020	F	60-69	TA	1.07778	V	90	60	97	24	3	5	6	14	12	0.9271	0	0	0	0	22	0	0	1.18	24.2	11.2	221	0.959302	3.3	3.44	189	0.50
1963	2020	M	70-79	Fall down	0.373684	U	190	100	71	18	1	1	1	3	8	0.4262	1	0	0	2	26	1	1	1.72	79.6	15.0	235	1.59574	4.5	2.82	50	0.65
1964	2020	M	60-69	Fall down	2.5	P	60	-1	150	23	2	2	4	8	8	0.5082	1	1	13	3	27	1	0	1.71	42.9	10.2	122	3.08725	9.2	2.98	95	0.91
1965	2020	M	60-69	Fall down	0.85	A	80	40	68	18	4	5	6	15	11	0.9	1	0	2	3	21	0	0	1.30	28.8	7.8	139	0.362319	1.0	2.76	60	1.95
1966	2020	M	70-79	Fall down	0.83	A	100	60	83	16	4	5	6	15	12	0.9417	0	0	0	0	19	0	0	0.99	31.7	13.6	251	0.918919	3.4	3.70	43	0.95
1967	2020	F	50-59	TA	1.06	A	100	60	106	26	4	5	6	15	12	0.9498	1	0	1	1	17	0	0	1.15	24.6	12.2	249	0.495283	2.1	4.24	203	1.13
1968	2020	F	70-79	Object blunt	0.355556	V	180	110	64	20	3	4	6	13	12	0.9601	0	0	0	0	14	0	0	0.96	20.1	14.3	274	0.421053	2.0	4.75	27	0.76
1969	2020	M	50-59	Fall down	0.45	A	160	100	72	17	4	5	6	15	12	0.9601	0	0	0	0	14	0	0	1.04	23.6	14.3	168	0.490196	2.0	4.08	19	0.64
1970	2020	M	40-49	Penetrating	1.71429	A	70	40	120	22	4	5	6	15	10	0.9524	0	0	0	0	26	0	0	1.06	24.0	14.3	206	1.23779	3.8	3.07	16	0.54
1971	2020	M	30-39	TA	0.833333	A	90	60	75	18	4	5	6	15	12	0.9847	1	0	0	2	22	0	0	1.19	25.1	13.3	231	0.292553	1.1	3.76	97	0.74
1972	2020	M	70-79	TA	0.875	A	80	50	70	31	4	5	6	15	10	0.9396	0	0	0	0	14	0	0	1.10	25.1	15.6	295	0.471204	1.8	3.82	56	0.75
1973	2020	M	70-79	Penetrating	1.5	V	60	40	90	28	3	5	6	14	10	0.8733	1	0	5	0	19	0	0	1.20	29.4	10.5	233	2.68012	9.3	3.47	18	1.09
1974	2020	M	60-69	Fall down	0.690909	U	110	70	76	19	1	1	1	3	8	0.3509	1	0	2	0	30	0	0	1.08	23.0	16.3	205	1.5	6.9	4.60	78	0.51
1975	2020	M	40-49	Penetrating	0.6	A	100	60	60	22	4	5	6	15	12	0.9945	0	0	0	0	9	0	0	1.07	24.1	16.3	213	0.304348	1.4	4.60	25	0.76
1976	2020	M	60-69	Fall down	1.12	A	100	60	112	20	4	5	6	15	12	0.9156	1	0	0	4	24	0	0	1.33	25.6	9.9	174	1.53392	5.2	3.39	64	1.04
1977	2020	M	70-79	Etc	0.7	P	160	100	112	22	1	1	3	5	9	0.4249	1	0	0	0	34	0	0	1.20	28.5	14.6	339	1.2963	4.9	3.78	37	0.75
1978	2020	M	60-69	Fall down	0.661538	A	130	80	86	18	4	5	6	15	12	0.781	1	0	0	3	38	0	0	1.19	23.5	11.9	82	1.71598	5.8	3.38	40	0.70
1979	2020	M	60-69	TA	0.83	A	100	60	83	25	4	5	6	15	12	0.9025	0	0	0	0	26	0	0	1.08	22.7	17.7	271	0.818859	3.3	4.03	57	0.96
1980	2020	M	50-59	Fall down	1.3	A	100	60	130	22	4	5	6	15	12	0.9774	0	0	0	0	27	0	0	1.12	26.8	11.6	215	0.566572	2.0	3.53	57	0.82
1981	2020	M	70-79	Fall down	0.541667	A	120	80	65	16	4	5	6	15	12	0.9748	1	0	2	0	8	0	0	1.13	23.0	10.5	170	0.386905	1.3	3.36	43	0.93
1982	2020	F	60-69	Penetrating	0.613333	A	150	90	92	20	4	5	6	15	12	0.9271	1	0	1	7	22	0	0	1.28	28.6	10.9	95	0.361842	1.1	3.04	23	0.84
1983	2020	M	20-29	TA	0.377778	P	180	100	68	28	1	2	2	5	9	0.876	1	0	3	0	26	0	0	1.17	29.3	17.0	287	1.50485	6.2	4.12	60	1.19
1984	2020	M	80-89	Fall down	1.28571	P	70	40	90	21	1	2	1	4	7	0.2255	1	1	6	4	35	0	0	1.20	28.0	14.6	196	0.425532	1.8	4.23	35	1.54
1985	2020	M	50-59	TA	1.71429	V	70	40	120	23	3	4	5	12	9	0.4474	1	1	16	0	38	0	0	1.43	31.0	9.5	293	1.50171	4.4	2.93	218	1.07
1986	2020	M	80-89	TA	0.778571	A	140	90	109	23	4	5	6	15	12	0.9728	0	0	0	0	9	0	0	1.24	32.2	12.2	179	0.229592	0.9	3.92	16	0.81
1987	2020	M	70-79	TA	1.31111	A	90	60	118	26	4	5	6	15	12	0.9417	1	0	2	0	19	0	0	1.01	22.1	16.3	179	1.9697	7.8	3.96	459	0.71
1988	2020	F	80-89	Fall down	0.392857	A	140	80	55	20	4	5	6	15	12	0.9535	0	0	0	0	16	0	0	0.99	22.0	12.6	418	0.525	2.1	4.00	33	0.68
1989	2020	F	80-89	Fall down	0.456522	U	230	130	105	20	1	1	1	3	8	0.6219	0	0	0	0	16	1	0	0.97	25.3	13.9	256	0.691057	3.4	4.92	35	0.68
1990	2020	F	70-79	TA	0.89	V	100	60	89	19	3	4	6	13	12	0.9271	1	0	2	0	22	0	0	1.46	28.9	10.2	103	2.02335	5.2	2.57	49	0.61
1991	2020	M	50-59	TA	0.91	A	100	60	91	18	4	5	6	15	12	0.9271	0	0	0	0	22	0	0	1.17	22.6	14.3	178	0.56338	2.4	4.26	56	0.92
1992	2020	M	70-79	TA	0.65	A	140	70	91	28	4	5	6	15	12	0.9417	0	0	0	0	19	0	0	1.12	26.5	13.6	186	0.492308	1.6	3.25	33	0.77
1993	2020	F	60-69	TA	0.6	A	120	80	72	20	4	5	6	15	12	0.9459	0	0	0	0	18	0	0	1.06	21.9	10.9	201	0.340314	1.3	3.82	222	0.72
1994	2020	F	80-89	TA	0.966667	P	90	60	87	16	4	1	3	8	10	0.6739	0	0	0	0	29	0	0	1.14	28.2	9.9	153	1.65625	5.3	3.20	22	0.80
1995	2020	F	30-39	TA	1.07273	A	110	70	118	30	4	5	6	15	11	0.9805	1	0	0	2	25	0	0	1.11	24.3	12.9	407	0.44226	1.8	4.07	107	0.86
1996	2020	M	20-29	Penetrating	0.592308	A	130	80	77	16	4	5	6	15	12	0.9968	0	0	0	0	2	0	0	1.01	24.5	14.3	224	0.248307	1.1	4.43	26	0.74
1997	2020	M	30-39	TA	2.14286	A	70	40	150	22	3	5	6	14	10	0.9486	1	0	7	1	27	0	0	1.31	27.9	11.2	147	1.8984	7.1	3.74	200	1.00
1998	2020	M	40-49	TA	0.928571	A	140	90	130	23	4	5	6	15	12	0.9897	0	0	0	0	17	0	0	1.00	23.9	16.3	341	0.821256	3.4	4.14	94	1.16
1999	2020	M	30-39	TA	1.025	A	120	80	123	22	4	5	6	15	12	0.9945	0	0	0	0	9	0	0	1.12	23.5	18.7	333	2.3301	12.0	5.15	35	1.49
[truncated: 3,305 more rows]
